# Supplementary material for: 2,4-Dichloro­quinoline
Source: Acta Crystallogr Sect E Struct Rep Online. 2010 May 8;66(Pt 6):o1261. doi: 10.1107/S160053681001576X (PMC2979494; doi:10.1107/S160053681001576X)
Supplement: Supplementary file 1 [file e-66-o1261-sup1.cif]

##############################################################################
###                                                                        ###
###        Electronic paper (Acta Crystallographica Section E)             ###
###                                                                        ###
##############################################################################
#                                                                            #
# This CIF contains the data in a paper accepted for publication in Acta     #
# Crystallographica Section E. It conforms to the requirements of Notes      #
# for Authors for Section E, and has been peer reviewed under the auspices   #
# of the IUCr Commission on Journals.                                        #
#                                                                            #
# Full details of the Crystallographic Information File format               #
# are given in the paper "The Crystallographic Information File (CIF):       #
# a New Standard Archive File for Crystallography" by S. R. Hall, F. H.      #
# Allen and I. D. Brown [Acta Cryst. (1991), A47, 655-685].                  #
#                                                                            #
# The current version of the core CIF dictionary is obtainable from          #
# ftp://ftp.iucr.org/pub/cif_core.dic. The current version number is 2.4.    #
#                                                                            #
# Software is freely available for graphical display of the structure(s) in  #
# this CIF.  For information consult the CIF home page http://www.iucr.org/  #
# cif/home.html                                                              #
#                                                                            #
# This file may be used for bona fide research purposes within the           #
# scientific community so long as proper attribution is given to the journal # 
# article from which it was obtained.                                        #
#                                                                            #
##############################################################################
                                             
data_global
_audit_creation_method     SHELXL-97
_journal_data_validation_number     ?
_journal_date_recd_electronic     2010-04-08
_journal_date_accepted     2010-04-28
_journal_name_full     'Acta Crystallographica, Section E'
_journal_year     2010
_journal_volume     66
_journal_issue      6
_journal_page_first     o1261
_journal_page_last     o1261
_journal_paper_category     QO
_journal_coeditor_code     BG2343
_publ_contact_author_name     ' Robert V\'icha'
_publ_contact_author_address
;
 Department of Chemistry
 Faculty of Technology
 Tomas Bata University in Zlin
 Nam. T. G. Masaryka 275
 Zlin,762 72, Czech Republic.
;
_publ_contact_author_email     rvicha@ft.utb.cz
_publ_contact_author_fax     '+420 576 031 560'
_publ_contact_author_phone     '+420 576 031 103 '
_publ_section_title
;
2,4-Dichloroquinoline
;
loop_
    _publ_author_name
    _publ_author_footnote
    _publ_author_address
    'Kimmel, Roman' .
;
Department of Chemistry
Faculty of Technology
Tomas Bata University in Zlin
N\'am. T.G. Masaryka 275
Zl\'in,762 72, Czech Republic
;
    'Ne\<cas, Marek' .
;
Department of Chemistry
Faculty of Science
Masaryk University in Brno
Kamenice 5
Brno-Bohunice, 625 00, Czech Republic
;
    'V\'icha, Robert' .
;
Department of Chemistry
Faculty of Technology
Tomas Bata University in Zlin
N\'am. T.G. Masaryka 275
Zl\'in,762 72, Czech Republic
;
data_I
_chemical_name_systematic
;
2,4-Dichloroquinoline
;
_chemical_name_common     ?
_chemical_formula_moiety     'C9 H5 Cl2 N'
_chemical_formula_sum     'C9 H5 Cl2 N'
_chemical_formula_iupac     'C9 H5 Cl2 N'
_chemical_formula_weight     198.04
_chemical_melting_point     335.0(10)
_symmetry_cell_setting     monoclinic
_symmetry_space_group_name_H-M     'P 21/n'
_symmetry_space_group_name_hall     '-P 2yn'
loop_
    _symmetry_equiv_pos_as_xyz
    'x, y, z'
    '-x+1/2, y+1/2, -z+1/2'
    '-x, -y, -z'
    'x-1/2, -y-1/2, z-1/2'
_cell_length_a     10.3689(3)
_cell_length_b     11.9215(3)
_cell_length_c     13.6380(5)
_cell_angle_alpha     90.00
_cell_angle_beta     98.937(3)
_cell_angle_gamma     90.00
_cell_volume     1665.37(9)
_cell_formula_units_Z     8
_cell_measurement_reflns_used     14773
_cell_measurement_theta_min     2.87
_cell_measurement_theta_max     27.10
_cell_measurement_temperature     120(2)
_exptl_crystal_description     block
_exptl_crystal_colour     yellow
_exptl_crystal_size_max     0.40
_exptl_crystal_size_mid     0.40
_exptl_crystal_size_min     0.30
_exptl_crystal_density_diffrn     1.580
_exptl_crystal_density_meas     ?
_exptl_crystal_density_method     'not measured'
_exptl_crystal_F_000     800
_exptl_absorpt_coefficient_mu     0.712
_exptl_absorpt_correction_type     multi-scan
_exptl_absorpt_process_details     '(CrysAlis RED; Oxford Diffraction, 2006)'
_exptl_absorpt_correction_T_min     0.60
_exptl_absorpt_correction_T_max     0.81
_exptl_special_details
;
;
_diffrn_ambient_temperature     120(2)
_diffrn_radiation_type     MoK\a
_diffrn_radiation_wavelength     0.71073
_diffrn_radiation_source     'fine-focus sealed tube'
_diffrn_radiation_monochromator     graphite
_diffrn_measurement_device_type     'Kuma KM-4-CCD'
_diffrn_measurement_method     '\w scan'
_diffrn_reflns_number     13224
_diffrn_reflns_av_R_equivalents     0.0117
_diffrn_reflns_av_sigmaI/netI     0.0111
_diffrn_reflns_theta_min     2.87
_diffrn_reflns_theta_max     25.00
_diffrn_reflns_theta_full     25.00
_diffrn_measured_fraction_theta_max     0.998
_diffrn_measured_fraction_theta_full     0.998
_diffrn_reflns_limit_h_min     -12
_diffrn_reflns_limit_h_max     12
_diffrn_reflns_limit_k_min     -14
_diffrn_reflns_limit_k_max     14
_diffrn_reflns_limit_l_min     -16
_diffrn_reflns_limit_l_max     13
_diffrn_standards_number     0
_diffrn_standards_interval_count     0
_diffrn_standards_interval_time     0
_diffrn_standards_decay_%     0
_refine_special_details
;
Refinement of <i>F</i>\^2\^ against ALL reflections. The weighted
<i>R</i>-factor wR and goodness of fit <i>S</i> are based on <i>F</i>\^2\^,
conventional <i>R</i>-factors <i>R</i> are based on <i>F</i>, with <i>F</i>
set to zero for negative <i>F</i>\^2\^. The threshold expression of
<i>F</i>\^2\^ > \s(<i>F</i>\^2\^) is used only for calculating
<i>R</i>-factors(gt) etc. and is not relevant to the choice of reflections for
refinement. <i>R</i>-factors based on <i>F</i>\^2\^ are statistically about
twice as large as those based on <i>F</i>, and <i>R</i>- factors based on ALL
data will be even larger.
;
_reflns_number_total     2927
_reflns_number_gt     2504
_reflns_threshold_expression     I>2\s(I)
_refine_ls_structure_factor_coef     Fsqd
_refine_ls_matrix_type     full
_refine_ls_R_factor_all     0.0268
_refine_ls_R_factor_gt     0.0214
_refine_ls_wR_factor_gt     0.0630
_refine_ls_wR_factor_ref     0.0657
_refine_ls_goodness_of_fit_ref     1.075
_refine_ls_restrained_S_all     1.075
_refine_ls_number_reflns     2927
_refine_ls_number_parameters     217
_refine_ls_number_restraints     0
_refine_ls_hydrogen_treatment     constr
_refine_ls_weighting_scheme     calc
_refine_ls_weighting_details
         'calc w=1/[\s^2^(Fo^2^)+(0.0410P)^2^+0.2572P] where P=(Fo^2^+2Fc^2^)/3'
_atom_sites_solution_hydrogens     geom
_atom_sites_solution_primary     direct
_atom_sites_solution_secondary     difmap
_refine_ls_shift/su_max     0.005
_refine_ls_shift/su_mean     0.001
_refine_diff_density_max     0.251
_refine_diff_density_min     -0.223
_refine_ls_extinction_method     none
_refine_ls_extinction_coef     ?
loop_
    _atom_type_symbol
    _atom_type_description
    _atom_type_scat_dispersion_real
    _atom_type_scat_dispersion_imag
    _atom_type_scat_source
    'C' 'C' 0.0033 0.0016
                         'International Tables Vol C Tables 4.2.6.8 and 6.1.1.4'
    'H' 'H' 0.0000 0.0000
                         'International Tables Vol C Tables 4.2.6.8 and 6.1.1.4'
    'N' 'N' 0.0061 0.0033
                         'International Tables Vol C Tables 4.2.6.8 and 6.1.1.4'
    'Cl' 'Cl' 0.1484 0.1585
                         'International Tables Vol C Tables 4.2.6.8 and 6.1.1.4'
_computing_data_collection     'CrysAlis CCD (Oxford Diffraction, 2006)'
_computing_cell_refinement     'CrysAlis CCD (Oxford Diffraction, 2006)'
_computing_data_reduction     'CrysAlis RED (Oxford Diffraction, 2006)'
_computing_structure_solution     'SHELXS97 (Sheldrick, 2008)'
_computing_structure_refinement     'SHELXL97 (Sheldrick, 2008)'
_computing_molecular_graphics
            'ORTEP-3 (Farrugia, 1997) and Mercury (Macrae <i>et al.</i>,  2008)'
_computing_publication_material     'SHELXL97 (Sheldrick, 2008)'
loop_
    _atom_site_type_symbol
    _atom_site_label
    _atom_site_fract_x
    _atom_site_fract_y
    _atom_site_fract_z
    _atom_site_U_iso_or_equiv
    _atom_site_adp_type
    _atom_site_calc_flag
    _atom_site_refinement_flags
    _atom_site_occupancy
    _atom_site_disorder_assembly
    _atom_site_disorder_group
    Cl Cl1 0.13384(3) 0.03305(3) 0.08803(3) 0.02540(11) Uani d . 1 . .
    Cl Cl2 0.52857(3) 0.32412(3) 0.17438(3) 0.02529(11) Uani d . 1 . .
    Cl Cl3 -0.36457(3) 0.59016(3) 0.06753(3) 0.02745(11) Uani d . 1 . .
    Cl Cl4 0.02870(3) 0.30160(3) 0.16841(3) 0.02323(11) Uani d . 1 . .
    C C1 0.30194(13) 0.05798(11) 0.10998(10) 0.0179(3) Uani d . 1 . .
    C C2 0.34206(13) 0.16982(11) 0.12943(10) 0.0184(3) Uani d . 1 . .
    H H2A 0.2808 0.2290 0.1297 0.022 Uiso calc R 1 . .
    C C3 0.47285(13) 0.18864(11) 0.14782(10) 0.0170(3) Uani d . 1 . .
    C C4 0.56380(13) 0.09974(11) 0.14534(9) 0.0174(3) Uani d . 1 . .
    C C5 0.70140(13) 0.11242(12) 0.16231(10) 0.0218(3) Uani d . 1 . .
    H H5A 0.7389 0.1842 0.1779 0.026 Uiso calc R 1 . .
    C C6 0.78035(14) 0.02124(13) 0.15621(11) 0.0262(3) Uani d . 1 . .
    H H6A 0.8725 0.0303 0.1677 0.031 Uiso calc R 1 . .
    C C7 0.72627(14) -0.08561(13) 0.13307(10) 0.0252(3) Uani d . 1 . .
    H H7A 0.7821 -0.1479 0.1285 0.030 Uiso calc R 1 . .
    C C8 0.59391(14) -0.10019(12) 0.11718(10) 0.0217(3) Uani d . 1 . .
    H H8A 0.5585 -0.1728 0.1021 0.026 Uiso calc R 1 . .
    C C9 0.50939(13) -0.00843(11) 0.12290(9) 0.0171(3) Uani d . 1 . .
    N N1 0.37727(11) -0.02819(9) 0.10649(8) 0.0178(3) Uani d . 1 . .
    C C11 -0.19672(13) 0.56562(11) 0.09168(10) 0.0185(3) Uani d . 1 . .
    C C12 -0.15678(13) 0.45494(11) 0.11711(10) 0.0179(3) Uani d . 1 . .
    H H12A -0.2182 0.3964 0.1204 0.022 Uiso calc R 1 . .
    C C13 -0.02595(13) 0.43615(11) 0.13660(9) 0.0165(3) Uani d . 1 . .
    C C14 0.06551(13) 0.52382(11) 0.13046(9) 0.0175(3) Uani d . 1 . .
    C C15 0.20256(13) 0.51151(12) 0.14938(10) 0.0217(3) Uani d . 1 . .
    H H15A 0.2400 0.4406 0.1684 0.026 Uiso calc R 1 . .
    C C16 0.28175(14) 0.60210(13) 0.14029(11) 0.0274(3) Uani d . 1 . .
    H H16A 0.3739 0.5931 0.1530 0.033 Uiso calc R 1 . .
    C C17 0.22853(15) 0.70773(13) 0.11250(11) 0.0281(4) Uani d . 1 . .
    H H17A 0.2847 0.7694 0.1063 0.034 Uiso calc R 1 . .
    C C18 0.09590(15) 0.72227(12) 0.09421(10) 0.0248(3) Uani d . 1 . .
    H H18A 0.0607 0.7941 0.0756 0.030 Uiso calc R 1 . .
    C C19 0.01108(13) 0.63129(11) 0.10277(10) 0.0183(3) Uani d . 1 . .
    N N2 -0.12097(11) 0.65102(9) 0.08387(8) 0.0200(3) Uani d . 1 . .
loop_
    _atom_site_aniso_label
    _atom_site_aniso_U_11
    _atom_site_aniso_U_22
    _atom_site_aniso_U_33
    _atom_site_aniso_U_12
    _atom_site_aniso_U_13
    _atom_site_aniso_U_23
    Cl1 0.01550(19) 0.0246(2) 0.0355(2) -0.00423(13) 0.00217(15) -0.00300(15)
    Cl2 0.0226(2) 0.01604(18) 0.0354(2) -0.00448(13) -0.00113(16) -0.00104(14)
    Cl3 0.0184(2) 0.0270(2) 0.0358(2) 0.00475(14) 0.00067(15) 0.00256(16)
    Cl4 0.0236(2) 0.01571(18) 0.0307(2) 0.00392(13) 0.00519(15) 0.00299(13)
    C1 0.0150(7) 0.0223(7) 0.0163(7) -0.0019(5) 0.0016(6) 0.0001(5)
    C2 0.0180(7) 0.0169(7) 0.0202(7) 0.0016(5) 0.0027(6) 0.0009(5)
    C3 0.0210(7) 0.0151(7) 0.0145(7) -0.0023(5) 0.0011(6) 0.0006(5)
    C4 0.0188(7) 0.0208(7) 0.0122(7) 0.0017(5) 0.0016(5) 0.0024(5)
    C5 0.0175(7) 0.0274(8) 0.0203(7) -0.0019(6) 0.0021(6) 0.0027(6)
    C6 0.0165(7) 0.0394(9) 0.0225(8) 0.0053(6) 0.0020(6) 0.0050(7)
    C7 0.0258(8) 0.0320(8) 0.0179(8) 0.0129(6) 0.0038(6) 0.0032(6)
    C8 0.0294(8) 0.0197(7) 0.0162(7) 0.0053(6) 0.0043(6) 0.0007(6)
    C9 0.0201(7) 0.0202(7) 0.0108(7) 0.0016(6) 0.0019(5) 0.0022(5)
    N1 0.0198(6) 0.0172(6) 0.0161(6) -0.0011(5) 0.0018(5) 0.0001(5)
    C11 0.0183(7) 0.0204(7) 0.0167(7) 0.0016(5) 0.0023(6) -0.0016(5)
    C12 0.0195(7) 0.0175(7) 0.0174(7) -0.0023(5) 0.0047(6) -0.0007(5)
    C13 0.0212(7) 0.0149(7) 0.0134(7) 0.0020(5) 0.0033(6) -0.0004(5)
    C14 0.0205(7) 0.0195(7) 0.0131(7) -0.0012(6) 0.0041(6) -0.0033(5)
    C15 0.0192(7) 0.0259(8) 0.0201(7) 0.0003(6) 0.0037(6) -0.0035(6)
    C16 0.0198(8) 0.0365(9) 0.0263(8) -0.0075(6) 0.0048(6) -0.0073(7)
    C17 0.0292(9) 0.0296(8) 0.0261(8) -0.0146(7) 0.0060(7) -0.0049(7)
    C18 0.0336(9) 0.0177(7) 0.0234(8) -0.0061(6) 0.0060(6) -0.0029(6)
    C19 0.0228(7) 0.0186(7) 0.0138(7) -0.0017(6) 0.0039(6) -0.0035(5)
    N2 0.0239(7) 0.0165(6) 0.0198(6) 0.0008(5) 0.0040(5) -0.0006(5)
_geom_special_details
;
All esds (except the esd in the dihedral angle between two l.s. planes) are
estimated using the full covariance matrix. The cell esds are taken into
account individually in the estimation of esds in distances, angles and
torsion angles; correlations between esds in cell parameters are only used
when they are defined by crystal symmetry. An approximate (isotropic)
treatment of cell esds is used for estimating esds involving l.s. planes.
;
loop_
    _geom_bond_atom_site_label_1
    _geom_bond_atom_site_label_2
    _geom_bond_site_symmetry_2
    _geom_bond_distance
    _geom_bond_publ_flag
    Cl1 C1 . 1.7475(13) ?
    Cl2 C3 . 1.7345(13) ?
    Cl3 C11 . 1.7450(14) ?
    Cl4 C13 . 1.7338(13) ?
    C1 N1 . 1.2959(17) ?
    C1 C2 . 1.4096(18) ?
    C2 C3 . 1.3589(19) ?
    C2 H2A . 0.9500 ?
    C3 C4 . 1.4225(18) ?
    C4 C5 . 1.4175(19) ?
    C4 C9 . 1.4217(19) ?
    C5 C6 . 1.371(2) ?
    C5 H5A . 0.9500 ?
    C6 C7 . 1.408(2) ?
    C6 H6A . 0.9500 ?
    C7 C8 . 1.367(2) ?
    C7 H7A . 0.9500 ?
    C8 C9 . 1.4114(19) ?
    C8 H8A . 0.9500 ?
    C9 N1 . 1.3738(17) ?
    C11 N2 . 1.3003(18) ?
    C11 C12 . 1.4100(18) ?
    C12 C13 . 1.3598(19) ?
    C12 H12A . 0.9500 ?
    C13 C14 . 1.4225(19) ?
    C14 C15 . 1.4120(19) ?
    C14 C19 . 1.4270(19) ?
    C15 C16 . 1.374(2) ?
    C15 H15A . 0.9500 ?
    C16 C17 . 1.403(2) ?
    C16 H16A . 0.9500 ?
    C17 C18 . 1.370(2) ?
    C17 H17A . 0.9500 ?
    C18 C19 . 1.4126(19) ?
    C18 H18A . 0.9500 ?
    C19 N2 . 1.3736(18) ?
loop_
    _geom_angle_atom_site_label_1
    _geom_angle_atom_site_label_2
    _geom_angle_atom_site_label_3
    _geom_angle_site_symmetry_1
    _geom_angle_site_symmetry_3
    _geom_angle
    _geom_angle_publ_flag
    N1 C1 C2 . . 126.50(12) ?
    N1 C1 Cl1 . . 116.73(10) ?
    C2 C1 Cl1 . . 116.77(10) ?
    C3 C2 C1 . . 116.60(12) ?
    C3 C2 H2A . . 121.7 ?
    C1 C2 H2A . . 121.7 ?
    C2 C3 C4 . . 121.26(12) ?
    C2 C3 Cl2 . . 118.87(10) ?
    C4 C3 Cl2 . . 119.88(10) ?
    C5 C4 C3 . . 124.81(12) ?
    C5 C4 C9 . . 119.18(12) ?
    C3 C4 C9 . . 116.01(12) ?
    C6 C5 C4 . . 120.06(13) ?
    C6 C5 H5A . . 120.0 ?
    C4 C5 H5A . . 120.0 ?
    C5 C6 C7 . . 120.67(13) ?
    C5 C6 H6A . . 119.7 ?
    C7 C6 H6A . . 119.7 ?
    C8 C7 C6 . . 120.38(13) ?
    C8 C7 H7A . . 119.8 ?
    C6 C7 H7A . . 119.8 ?
    C7 C8 C9 . . 120.63(13) ?
    C7 C8 H8A . . 119.7 ?
    C9 C8 H8A . . 119.7 ?
    N1 C9 C8 . . 118.04(12) ?
    N1 C9 C4 . . 122.89(12) ?
    C8 C9 C4 . . 119.07(12) ?
    C1 N1 C9 . . 116.71(11) ?
    N2 C11 C12 . . 126.50(13) ?
    N2 C11 Cl3 . . 116.78(10) ?
    C12 C11 Cl3 . . 116.72(10) ?
    C13 C12 C11 . . 116.62(12) ?
    C13 C12 H12A . . 121.7 ?
    C11 C12 H12A . . 121.7 ?
    C12 C13 C14 . . 121.43(12) ?
    C12 C13 Cl4 . . 118.60(10) ?
    C14 C13 Cl4 . . 119.97(10) ?
    C15 C14 C13 . . 125.04(13) ?
    C15 C14 C19 . . 119.15(12) ?
    C13 C14 C19 . . 115.81(12) ?
    C16 C15 C14 . . 120.03(14) ?
    C16 C15 H15A . . 120.0 ?
    C14 C15 H15A . . 120.0 ?
    C15 C16 C17 . . 120.95(14) ?
    C15 C16 H16A . . 119.5 ?
    C17 C16 H16A . . 119.5 ?
    C18 C17 C16 . . 120.28(13) ?
    C18 C17 H17A . . 119.9 ?
    C16 C17 H17A . . 119.9 ?
    C17 C18 C19 . . 120.54(14) ?
    C17 C18 H18A . . 119.7 ?
    C19 C18 H18A . . 119.7 ?
    N2 C19 C18 . . 117.92(12) ?
    N2 C19 C14 . . 123.03(12) ?
    C18 C19 C14 . . 119.04(12) ?
    C11 N2 C19 . . 116.59(11) ?
loop_
    _geom_hbond_atom_site_label_D
    _geom_hbond_atom_site_label_H
    _geom_hbond_atom_site_label_A
    _geom_hbond_site_symmetry_A
    _geom_hbond_distance_DH
    _geom_hbond_distance_HA
    _geom_hbond_distance_DA
    _geom_hbond_angle_DHA
    C2 H2A Cl4 . 0.95 2.88 3.7197(14) 148.3
    C17 H17A N1 1_565 0.95 2.60 3.5111(19) 162.0
    C18 H18A Cl1 1_565 0.95 2.95 3.7290(15) 140.5
