# Supplementary material for: 2,4-Dichloro­quinoline
Source: Acta Crystallogr Sect E Struct Rep Online. 2010 May 8;66(Pt 6):o1261. doi: 10.1107/S160053681001576X (PMC2979494; doi:10.1107/S160053681001576X)
Supplement: Supplementary file 2 [file e-66-o1261-Isup2.hkl]

# 
# h,k,l, Fc-squared, Fo-squared, sigma(Fo-squared) and status flag 
# 
data_I
_shelx_title ' kz_6k1 in P2(1)/n' 
_shelx_refln_list_code          4 
_shelx_F_calc_maximum      392.27 
_exptl_crystal_F_000       800.00 
_reflns_d_resolution_high  0.8409 
 
loop_ 
 _symmetry_equiv_pos_as_xyz 
 'x, y, z' 
 '-x+1/2, y+1/2, -z+1/2' 
 '-x, -y, -z' 
 'x-1/2, -y-1/2, z-1/2' 
 
_cell_length_a    10.3689 
_cell_length_b    11.9215 
_cell_length_c    13.6380 
_cell_angle_alpha  90.000 
_cell_angle_beta   98.937 
_cell_angle_gamma  90.000 
 
_shelx_F_squared_multiplier     1.000 
 
loop_ 
 _refln_index_h 
 _refln_index_k 
 _refln_index_l 
 _refln_F_squared_calc 
 _refln_F_squared_meas 
 _refln_F_squared_sigma 
 _refln_observed_status 
   2   0   0     2497.88     2724.83     10.00 o 
   4   0   0      275.06      287.66      5.55 o 
   6   0   0     3219.54     3324.15     21.65 o 
   8   0   0     3148.96     3368.29     25.76 o 
  10   0   0      121.75      143.72     12.08 o 
  12   0   0     3121.15     3183.77     49.40 o 
   2   1   0      113.24      121.26      1.59 o 
   3   1   0     1910.99     1981.26      5.78 o 
   4   1   0     1939.63     1859.80     11.44 o 
   5   1   0     3469.03     3767.65     10.64 o 
   6   1   0     2586.70     2461.93     11.65 o 
   7   1   0     2994.49     2996.52     16.35 o 
   8   1   0     1048.57     1010.34      9.01 o 
   9   1   0       42.58       62.21      6.44 o 
  10   1   0      689.03      734.83     15.42 o 
  11   1   0     1922.42     1995.06     26.30 o 
  12   1   0      584.37      572.51     19.37 o 
   0   2   0    13425.13    13448.36     46.97 o 
   1   2   0      540.33      529.58      3.32 o 
   2   2   0    11224.36    11340.57     35.99 o 
   3   2   0      351.18      373.24      2.93 o 
   4   2   0     7773.84     7761.55     29.69 o 
   5   2   0     1964.20     2081.18      9.43 o 
   6   2   0       37.62       42.28      2.54 o 
   7   2   0      331.64      336.47      5.34 o 
   8   2   0      321.49      325.83      7.69 o 
   9   2   0       27.28       16.07      5.83 o 
  10   2   0        5.30        0.04      3.95 o 
  11   2   0       21.03       15.27      8.89 o 
  12   2   0      265.45      300.89     14.01 o 
   1   3   0      847.99      888.62      4.08 o 
   2   3   0      291.70      291.62      2.60 o 
   3   3   0     1205.73     1255.37      6.42 o 
   4   3   0      285.56      273.33      3.01 o 
   5   3   0      551.63      566.22      4.77 o 
   6   3   0      125.34      122.72      2.79 o 
   7   3   0      328.24      315.01      5.23 o 
   8   3   0     1387.60     1350.50     12.67 o 
   9   3   0      129.86      135.89      6.95 o 
  10   3   0      338.58      329.04      8.96 o 
  11   3   0      310.03      275.68     11.96 o 
   0   4   0        0.00        4.64      2.02 o 
   1   4   0       10.21       10.88      1.49 o 
   2   4   0        1.74        2.37      1.13 o 
   3   4   0        0.08        0.37      0.87 o 
   4   4   0        4.62        4.53      1.40 o 
   5   4   0        1.24        1.57      0.71 o 
   6   4   0        0.50        1.62      2.13 o 
   7   4   0        1.33        0.00      1.89 o 
   8   4   0        8.86       11.92      4.17 o 
   9   4   0        3.38        3.13      5.08 o 
  10   4   0        0.00        0.52      4.68 o 
  11   4   0        4.67        3.09     14.08 o 
   1   5   0     1651.59     1700.51      9.10 o 
   2   5   0      334.72      404.58      3.73 o 
   3   5   0       39.49       36.22      2.01 o 
   4   5   0      296.60      306.84      3.36 o 
   5   5   0        0.13        0.50      0.45 o 
   6   5   0     2200.93     2138.88     11.32 o 
   7   5   0      820.37      792.33      7.90 o 
   8   5   0        1.95        5.62      4.82 o 
   9   5   0       27.75       27.23      5.93 o 
  10   5   0       62.37       60.26      7.62 o 
  11   5   0      114.67      112.75     14.46 o 
   0   6   0      909.27      934.43      6.62 o 
   1   6   0     2619.86     2781.88     10.46 o 
   2   6   0     4684.79     4972.66     14.43 o 
   3   6   0      681.95      761.84      5.58 o 
   4   6   0     1708.45     1662.44      8.85 o 
   5   6   0     1334.81     1326.51      7.85 o 
   6   6   0      817.64      809.09      8.08 o 
   7   6   0       64.81       61.94      4.38 o 
   8   6   0       63.29       57.70      6.46 o 
   9   6   0      134.27      135.02      7.19 o 
  10   6   0       47.24       39.79      8.21 o 
  11   6   0      109.85      128.18     11.76 o 
   1   7   0      242.20      237.58      3.79 o 
   2   7   0     3158.69     2895.13     11.98 o 
   3   7   0      705.16      629.29      5.91 o 
   4   7   0     1235.93     1211.97      9.78 o 
   5   7   0     1253.59     1265.75      9.59 o 
   6   7   0     1388.03     1355.34     10.77 o 
   7   7   0      633.35      655.73      8.08 o 
   8   7   0     1703.47     1680.24     14.21 o 
   9   7   0        3.43        1.82      5.16 o 
  10   7   0     2819.83     3071.25     40.81 o 
   0   8   0     4184.73     4379.69     22.00 o 
   1   8   0      809.60      843.93      6.13 o 
   2   8   0     1479.55     1416.03     10.94 o 
   3   8   0     2099.09     2172.64     15.13 o 
   4   8   0      713.52      731.42      9.22 o 
   5   8   0      563.15      577.29      8.11 o 
   6   8   0      626.08      570.73      7.65 o 
   7   8   0     1629.83     1580.57     12.70 o 
   8   8   0       26.78       24.60      5.77 o 
   9   8   0     2276.06     2388.32     20.77 o 
  10   8   0      343.80      371.95     11.32 o 
   1   9   0     1148.47     1157.41      8.71 o 
   2   9   0     1412.07     1403.71     10.14 o 
   3   9   0     1905.87     1841.35     12.90 o 
   4   9   0      956.99      920.56     11.62 o 
   5   9   0       45.62       44.34      5.12 o 
   6   9   0     6686.28     6623.75     25.62 o 
   7   9   0       55.80       47.92      4.91 o 
   8   9   0      117.55       96.31      6.67 o 
   9   9   0      172.57      169.73      9.61 o 
   0  10   0     2222.53     2196.45     18.90 o 
   1  10   0      214.11      207.26      4.80 o 
   2  10   0      542.70      499.49      6.22 o 
   3  10   0      157.96      132.40      6.47 o 
   4  10   0      965.93      882.01     13.78 o 
   5  10   0     1122.71     1194.31     14.15 o 
   6  10   0       14.19       11.55      5.01 o 
   7  10   0      669.82      759.82      9.99 o 
   8  10   0        0.79        0.00      4.23 o 
   1  11   0      247.16      240.07      5.42 o 
   2  11   0      284.80      276.32      5.67 o 
   3  11   0       32.01       19.28      5.08 o 
   4  11   0        0.12        2.74      5.35 o 
   5  11   0       13.53       15.15      5.82 o 
   6  11   0       59.00       52.11      7.17 o 
   7  11   0      165.72      156.51      8.78 o 
   0  12   0        0.06        0.00      6.15 o 
   1  12   0       10.35       10.46      5.17 o 
   2  12   0        0.15        0.74      3.58 o 
   3  12   0        2.58        0.00      4.27 o 
   4  12   0        2.43        5.57      7.47 o 
   5  12   0        1.98        0.44      3.88 o 
   6  12   0        2.44        4.94      7.32 o 
   1  13   0       61.74       55.16      7.66 o 
   2  13   0        6.29        6.51      8.77 o 
   3  13   0      364.77      353.62     11.16 o 
   4  13   0      125.35      116.04     10.95 o 
   0  14   0      901.34      925.24     16.04 o 
   1  14   0        8.18       26.17      7.81 o 
 -11   0   1        3.18        0.00      4.20 o 
  -9   0   1       42.22       36.84      7.07 o 
  -7   0   1       11.21        8.45      3.86 o 
  -5   0   1       84.54       86.89      2.83 o 
  -3   0   1       74.78       76.00      3.29 o 
   3   0   1        0.18        2.02      1.83 o 
   5   0   1       54.92       55.18      3.18 o 
   7   0   1        1.86        1.26      6.52 o 
   9   0   1        0.68        0.00      2.68 o 
  11   0   1        0.12        5.78     11.70 o 
 -12   1   1       81.61       71.67     11.99 o 
 -11   1   1      145.11      142.72     10.78 o 
 -10   1   1       14.50       17.99      5.44 o 
  -9   1   1      275.13      237.87      5.33 o 
  -8   1   1       29.84       23.19      3.31 o 
  -7   1   1      150.77      142.14      3.70 o 
  -6   1   1     1335.70     1281.05      8.40 o 
  -5   1   1      719.12      769.54      5.43 o 
  -4   1   1     1153.58     1129.00      7.40 o 
  -3   1   1     1267.55     1277.75     11.35 o 
  -2   1   1      355.58      363.48      2.94 o 
  -1   1   1     3293.84     2559.53     35.82 o 
   1   1   1       26.89       27.27      1.97 o 
   2   1   1      509.43      525.83      2.83 o 
   3   1   1      406.48      425.78      2.87 o 
   4   1   1       14.30       20.80      1.52 o 
   5   1   1     3058.84     3257.47     17.37 o 
   6   1   1       50.83       40.45      2.80 o 
   7   1   1       59.19       55.46      2.93 o 
   8   1   1      354.66      341.34      7.54 o 
   9   1   1      508.54      497.32     12.16 o 
  10   1   1      193.31      184.13      9.06 o 
  11   1   1       26.31       24.11      9.00 o 
  12   1   1       69.23       68.96     13.26 o 
 -12   2   1      343.76      328.40     13.86 o 
 -11   2   1      138.62      121.54      9.02 o 
 -10   2   1        2.14        0.00      3.65 o 
  -9   2   1      530.50      464.28     10.99 o 
  -8   2   1       87.69       75.29      4.85 o 
  -7   2   1       71.12       71.31      3.94 o 
  -6   2   1     2226.19     2113.61     10.94 o 
  -5   2   1      276.68      265.51      3.55 o 
  -4   2   1     1888.92     1952.16      7.53 o 
  -3   2   1      165.40      151.00      2.19 o 
  -2   2   1    12752.32    12816.26     28.88 o 
  -1   2   1      335.17      343.49      2.36 o 
   0   2   1     1567.66     1639.65      4.88 o 
   1   2   1      189.63      176.69      2.65 o 
   2   2   1     3468.93     3542.35     11.94 o 
   3   2   1     1078.30     1097.42      4.71 o 
   4   2   1     3935.74     3757.51     10.12 o 
   5   2   1     1487.78     1590.42      7.36 o 
   6   2   1     3175.57     3035.79     11.77 o 
   7   2   1      414.59      420.08      6.78 o 
   8   2   1       62.54       54.23      4.50 o 
   9   2   1       68.82       55.37      5.75 o 
  10   2   1       68.44       92.60     10.61 o 
  11   2   1       84.03       78.22     10.63 o 
 -12   3   1        4.92        0.00      5.41 o 
 -11   3   1      593.31      535.62     12.72 o 
 -10   3   1     1191.06     1122.04     15.36 o 
  -9   3   1       15.87       30.09      5.62 o 
  -8   3   1    14813.55    14621.58     73.11 o 
  -7   3   1     3142.06     3092.39     17.77 o 
  -6   3   1     1885.99     1857.83      9.77 o 
  -5   3   1      678.24      703.81      5.31 o 
  -4   3   1     1515.57     1466.44      6.94 o 
  -3   3   1     3940.48     4010.17     10.40 o 
  -2   3   1     4468.05     4590.51     11.24 o 
  -1   3   1     1873.21     1866.70      7.83 o 
   0   3   1    11000.93    11373.72     17.09 o 
   1   3   1     9319.33     9538.47     34.35 o 
   2   3   1       90.62       86.42      1.68 o 
   3   3   1      751.54      859.87      4.56 o 
   4   3   1     2731.46     2801.69      8.85 o 
   5   3   1     5842.80     6171.36     14.20 o 
   6   3   1       88.40       88.33      2.60 o 
   7   3   1      173.90      169.00      6.37 o 
   8   3   1      505.79      487.59     10.69 o 
   9   3   1      932.49      934.26     11.45 o 
  10   3   1     1605.05     1630.92     22.90 o 
  11   3   1      283.98      260.00     11.58 o 
 -11   4   1      201.13      197.58     10.19 o 
 -10   4   1     1927.61     2062.66     23.97 o 
  -9   4   1       57.45       65.45      8.34 o 
  -8   4   1     4863.63     4773.64     27.68 o 
  -7   4   1       13.18       18.09      3.18 o 
  -6   4   1     2991.00     3031.72     12.04 o 
  -5   4   1       58.67       70.74      2.26 o 
  -4   4   1      128.66      150.58      2.22 o 
  -3   4   1      163.52      213.84      2.52 o 
  -2   4   1     1814.94     2002.83      6.96 o 
  -1   4   1    13913.74    14405.89     59.08 o 
   0   4   1     6584.44     6792.23     20.65 o 
   1   4   1       89.62       92.14      1.77 o 
   2   4   1    19575.08    19810.83     64.30 o 
   3   4   1    10159.24    10888.70     26.26 o 
   4   4   1     4124.37     4480.11     14.97 o 
   5   4   1       80.50       72.38      2.31 o 
   6   4   1       57.89       63.39      2.90 o 
   7   4   1        4.88        0.00      2.35 o 
   8   4   1     3485.39     3510.07     20.53 o 
   9   4   1       95.03      101.95      6.41 o 
  10   4   1     1083.69     1153.54     17.74 o 
  11   4   1     1342.42     1386.13     22.90 o 
 -11   5   1      936.81     1036.06     20.14 o 
 -10   5   1     1435.40     1440.95     18.04 o 
  -9   5   1       14.17       11.37      5.65 o 
  -8   5   1     1097.31     1130.10     14.30 o 
  -7   5   1     1563.34     1543.57     10.59 o 
  -6   5   1     2843.86     2828.11     12.12 o 
  -5   5   1      281.56      258.59      3.56 o 
  -4   5   1     7072.06     6826.50     17.53 o 
  -3   5   1       94.80      145.00      2.35 o 
  -2   5   1     5847.43     6347.74     28.16 o 
  -1   5   1     3413.76     3824.75     11.23 o 
   0   5   1      346.78      292.73      3.10 o 
   1   5   1     6347.82     6465.20     15.32 o 
   2   5   1      886.66     1180.29      5.58 o 
   3   5   1      124.61      174.40      2.24 o 
   4   5   1      383.29      278.67      3.44 o 
   5   5   1        1.41        0.18      0.52 o 
   6   5   1    12432.85    12248.54     60.75 o 
   7   5   1     2035.93     2056.90     12.39 o 
   8   5   1     1981.94     2030.26     14.51 o 
   9   5   1      677.24      705.29     10.55 o 
  10   5   1      135.62      129.21      9.90 o 
  11   5   1       21.78       15.26     13.15 o 
 -11   6   1     1138.79     1235.61     18.31 o 
 -10   6   1        3.38        0.72      5.59 o 
  -9   6   1      142.15      144.66      8.12 o 
  -8   6   1      118.06      123.02      6.33 o 
  -7   6   1        7.20        7.57      3.39 o 
  -6   6   1      702.95      710.64      6.85 o 
  -5   6   1     1939.76     1872.24     11.69 o 
  -4   6   1      675.99      636.73      5.57 o 
  -3   6   1     1701.99     1706.11      9.07 o 
  -2   6   1     8097.05     8366.98     20.42 o 
  -1   6   1     2144.28     2209.26      8.67 o 
   0   6   1      885.29      896.18      5.34 o 
   1   6   1      156.53      185.83      2.61 o 
   2   6   1      279.54      298.00      3.24 o 
   3   6   1     4766.75     5119.24     24.45 o 
   4   6   1     1512.35     1493.52      8.96 o 
   5   6   1       13.89       10.71      2.48 o 
   6   6   1     5434.90     5404.12     20.57 o 
   7   6   1       34.11       36.35      3.53 o 
   8   6   1      321.16      317.68      7.50 o 
   9   6   1      104.68       98.59      8.71 o 
  10   6   1       96.37       82.43      9.65 o 
 -10   7   1       19.31       32.34      8.49 o 
  -9   7   1        7.47        5.35      6.73 o 
  -8   7   1      791.12      795.25     10.15 o 
  -7   7   1       13.05       15.08      3.63 o 
  -6   7   1       77.10       81.07      3.75 o 
  -5   7   1       83.60       81.85      3.70 o 
  -4   7   1       17.66       14.45      2.52 o 
  -3   7   1       70.31       57.18      3.33 o 
  -2   7   1      151.23      130.24      3.23 o 
  -1   7   1       69.24       59.86      2.35 o 
   0   7   1     1571.59     1521.86      6.86 o 
   1   7   1        5.77        5.95      1.88 o 
   2   7   1       44.04       33.91      2.67 o 
   3   7   1      198.16      182.70      3.55 o 
   4   7   1      492.88      477.98      5.65 o 
   5   7   1      238.76      228.52      4.34 o 
   6   7   1      378.43      361.29      6.00 o 
   7   7   1      158.40      150.84      4.82 o 
   8   7   1        0.48        0.83      2.54 o 
   9   7   1        0.12        0.00      5.12 o 
  10   7   1      451.78      473.57     11.73 o 
 -10   8   1        1.98        3.61      6.65 o 
  -9   8   1        2.67        3.95      7.05 o 
  -8   8   1        6.06        6.47      4.11 o 
  -7   8   1        1.65        1.20      2.18 o 
  -6   8   1        3.19        3.51      2.77 o 
  -5   8   1        8.77        7.82      3.52 o 
  -4   8   1       20.92       16.74      3.43 o 
  -3   8   1        3.21        2.91      2.21 o 
  -2   8   1        2.64        5.52      2.83 o 
  -1   8   1        0.16        0.14      0.69 o 
   0   8   1        3.31        4.10      2.36 o 
   1   8   1        8.39        8.66      2.60 o 
   2   8   1       17.23       12.21      2.56 o 
   3   8   1        5.12        3.61      2.89 o 
   4   8   1       10.54        9.21      4.01 o 
   5   8   1        1.25        0.00      1.60 o 
   6   8   1        0.40        0.00      2.21 o 
   7   8   1        1.43        0.82      2.04 o 
   8   8   1        0.24        0.00      3.53 o 
   9   8   1        0.83        0.59      2.56 o 
  -9   9   1        0.08        0.00      3.12 o 
  -8   9   1        0.04        0.00      3.95 o 
  -7   9   1      192.22      169.62      6.01 o 
  -6   9   1      522.41      457.86      8.12 o 
  -5   9   1        2.61        0.00      1.21 o 
  -4   9   1      680.78      638.30      8.41 o 
  -3   9   1       80.57       72.04      4.20 o 
  -2   9   1      337.74      336.94      5.51 o 
  -1   9   1       34.97       33.09      3.05 o 
   0   9   1        5.43        5.28      2.86 o 
   1   9   1      513.61      508.11      6.39 o 
   2   9   1      357.25      342.35      5.40 o 
   3   9   1      422.64      407.73      7.43 o 
   4   9   1       49.45       37.44      5.91 o 
   5   9   1      119.99      113.25      5.94 o 
   6   9   1      404.48      400.82      7.79 o 
   7   9   1       20.08       18.18      4.76 o 
   8   9   1      189.38      176.25      7.01 o 
   9   9   1       11.25        1.57      7.68 o 
  -8  10   1       42.43       38.40      6.60 o 
  -7  10   1        0.01        1.41      2.49 o 
  -6  10   1       86.67       71.75      5.94 o 
  -5  10   1     1359.17     1441.76     13.74 o 
  -4  10   1      570.52      531.05      8.22 o 
  -3  10   1      653.12      694.29      8.02 o 
  -2  10   1      174.02      182.85      4.33 o 
  -1  10   1      898.20      877.07      9.59 o 
   0  10   1     1593.69     1577.75     11.41 o 
   1  10   1      543.44      525.54      6.91 o 
   2  10   1     2884.03     2811.72     15.01 o 
   3  10   1      737.78      685.10     12.07 o 
   4  10   1      570.17      518.06     10.98 o 
   5  10   1       15.22       17.48      5.41 o 
   6  10   1       65.04       65.30      6.12 o 
   7  10   1     1422.53     1524.92     13.76 o 
   8  10   1       69.61       55.12      6.89 o 
  -7  11   1       65.75       57.70      6.78 o 
  -6  11   1      175.34      175.77      8.73 o 
  -5  11   1       83.13       80.36      6.51 o 
  -4  11   1       56.54       41.98      5.84 o 
  -3  11   1      209.66      182.30      6.59 o 
  -2  11   1      311.93      314.61      6.07 o 
  -1  11   1     2061.57     2077.48     13.88 o 
   0  11   1      311.55      317.38      6.03 o 
   1  11   1      131.48      139.24      4.98 o 
   2  11   1      637.67      697.98      8.33 o 
   3  11   1      376.11      395.37     11.57 o 
   4  11   1      675.85      729.42     13.53 o 
   5  11   1      116.42      117.27      7.16 o 
   6  11   1       25.78       23.82      6.66 o 
   7  11   1     1056.86     1070.38     15.08 o 
  -6  12   1      373.49      402.82     10.16 o 
  -5  12   1      425.88      430.16     10.08 o 
  -4  12   1      115.61       72.92      8.13 o 
  -3  12   1      370.60      358.42      7.57 o 
  -2  12   1     1648.66     1640.75     13.19 o 
  -1  12   1     3347.31     3467.18     18.85 o 
   0  12   1       65.66       62.08      5.41 o 
   1  12   1      686.47      709.53      8.90 o 
   2  12   1       39.11       29.93      6.06 o 
   3  12   1      823.89      821.12     22.58 o 
   4  12   1     1024.82     1085.06     17.04 o 
   5  12   1      268.79      267.70      8.64 o 
   6  12   1      815.52      831.16     12.21 o 
  -4  13   1     2787.88     2887.32     24.02 o 
  -3  13   1     1666.06     1689.63     17.95 o 
  -2  13   1       22.09       26.08      6.03 o 
  -1  13   1      674.07      705.42      9.50 o 
   0  13   1      309.63      362.22      7.31 o 
   1  13   1      126.99      127.11      7.66 o 
   2  13   1      114.59      132.27     10.88 o 
   3  13   1      680.81      699.94     14.50 o 
   4  13   1       98.96      106.59     10.53 o 
  -1  14   1      222.39      234.44      8.46 o 
   0  14   1      398.10      411.29      8.57 o 
   1  14   1      244.84      259.76     10.02 o 
 -12   0   2       34.57       49.43     15.96 o 
 -10   0   2     1398.31     1567.32     16.90 o 
  -8   0   2     4477.21     4395.90     56.91 o 
  -6   0   2      206.81      301.66      7.39 o 
  -4   0   2      171.62      196.51     44.62 o 
  -2   0   2     1609.92     1722.25     16.04 o 
   2   0   2    19747.96    19990.57     80.67 o 
   4   0   2    37465.18    37910.26    118.31 o 
   6   0   2      288.49      338.84      6.15 o 
   8   0   2       41.54       59.28     10.48 o 
  10   0   2     2318.03     2594.72     39.79 o 
 -12   1   2        4.88        0.00      4.84 o 
 -11   1   2       95.67      108.06      7.67 o 
 -10   1   2        9.16       20.88      5.08 o 
  -9   1   2     2930.34     2819.58     16.32 o 
  -8   1   2       64.77       56.94      3.89 o 
  -7   1   2      449.35      446.82      5.94 o 
  -6   1   2     6139.32     6229.17     16.76 o 
  -5   1   2    17567.58    18903.79     60.80 o 
  -4   1   2     8949.33     9099.83     23.00 o 
  -3   1   2     1757.85     1847.70      6.84 o 
  -2   1   2    18328.61    18372.72     79.92 o 
  -1   1   2     3558.98     3797.63     18.06 o 
   0   1   2     1467.35     1581.96      7.61 o 
   1   1   2      119.94      134.26      2.70 o 
   2   1   2     3404.87     3635.39     10.61 o 
   3   1   2     9844.68    10096.71     27.53 o 
   4   1   2     1380.18     1484.31      6.20 o 
   5   1   2     7852.80     8920.85     24.66 o 
   6   1   2      430.00      448.93      6.10 o 
   7   1   2      639.70      613.72      7.87 o 
   8   1   2     1513.67     1452.44     15.42 o 
   9   1   2     2899.30     2633.06     38.56 o 
  10   1   2     1231.95     1178.82     22.35 o 
  11   1   2      651.80      701.33     16.51 o 
 -12   2   2     1789.25     1890.15     26.46 o 
 -11   2   2      215.46      193.45      9.23 o 
 -10   2   2      560.34      465.30     10.24 o 
  -9   2   2     1635.09     1533.04     16.34 o 
  -8   2   2      200.74      189.91      5.33 o 
  -7   2   2       24.69       22.84      3.35 o 
  -6   2   2     1109.77      960.68      7.66 o 
  -5   2   2     1670.11     1847.09      8.48 o 
  -4   2   2      573.22      516.29      4.17 o 
  -3   2   2     2110.20     2067.94     10.69 o 
  -2   2   2     2677.60     2764.21     11.99 o 
  -1   2   2      395.07      422.43      3.02 o 
   0   2   2     4370.84     4385.08     11.22 o 
   1   2   2      394.94      408.91      3.04 o 
   2   2   2      667.47      679.00      3.58 o 
   3   2   2       25.60       24.97      1.27 o 
   4   2   2       65.46       43.82      2.55 o 
   5   2   2       30.70       33.65      2.16 o 
   6   2   2     7129.94     6856.97     28.43 o 
   7   2   2        3.82        3.71      3.12 o 
   8   2   2      523.78      506.98      8.05 o 
   9   2   2       21.17       13.58      5.18 o 
  10   2   2        8.25       14.61      7.52 o 
  11   2   2       24.18       18.23      8.97 o 
 -12   3   2        8.90        7.70      8.44 o 
 -11   3   2        3.00        8.90      8.73 o 
 -10   3   2       11.78        8.07      5.89 o 
  -9   3   2      170.27      150.51      5.73 o 
  -8   3   2      470.72      461.76      9.63 o 
  -7   3   2       58.07       53.56      3.63 o 
  -6   3   2      656.84      604.84      6.45 o 
  -5   3   2     1206.12     1266.62      9.81 o 
  -4   3   2      683.67      672.93      4.78 o 
  -3   3   2       20.62       22.57      1.80 o 
  -2   3   2      402.52      389.18      3.05 o 
  -1   3   2     2407.71     2383.08      8.43 o 
   0   3   2     2355.84     2381.43     13.28 o 
   1   3   2       72.98       72.03      2.72 o 
   2   3   2     1104.38     1083.01      6.09 o 
   3   3   2       82.75       84.33      1.48 o 
   4   3   2       36.31       34.72      1.77 o 
   5   3   2      256.35      257.95      3.15 o 
   6   3   2       70.92       72.42      2.97 o 
   7   3   2      943.97      899.65      8.78 o 
   8   3   2      306.54      292.97      6.62 o 
   9   3   2        3.73        9.22      4.81 o 
  10   3   2       11.22       13.03      6.51 o 
  11   3   2       42.74       36.80     10.55 o 
 -11   4   2        9.77        9.76      9.53 o 
 -10   4   2       15.57       20.08      6.34 o 
  -9   4   2        5.25        1.63      1.97 o 
  -8   4   2       25.04       26.47      4.46 o 
  -7   4   2        0.23        0.00      1.02 o 
  -6   4   2       64.34       62.64      3.22 o 
  -5   4   2       69.08       67.40      2.39 o 
  -4   4   2        9.02        7.03      1.47 o 
  -3   4   2       11.74       15.19      1.39 o 
  -2   4   2       16.30       15.52      1.46 o 
  -1   4   2      139.86      139.78      2.50 o 
   0   4   2       16.08       15.34      1.41 o 
   1   4   2        0.49        0.38      0.45 o 
   2   4   2       14.75       15.74      1.38 o 
   3   4   2        0.46        1.61      1.44 o 
   4   4   2       20.69       21.92      1.84 o 
   5   4   2        7.59        7.58      2.01 o 
   6   4   2        0.02        0.04      0.61 o 
   7   4   2       56.82       52.31      4.10 o 
   8   4   2       34.48       32.78      4.82 o 
   9   4   2        2.98        0.19      4.48 o 
  10   4   2        0.50        0.00      8.05 o 
  11   4   2        0.60        0.00      7.71 o 
 -11   5   2        3.92        4.55     10.06 o 
 -10   5   2      226.75      205.26      9.19 o 
  -9   5   2       57.38       49.67      6.22 o 
  -8   5   2       65.73       60.16      5.45 o 
  -7   5   2      119.91      115.85      4.23 o 
  -6   5   2       24.25       25.61      2.82 o 
  -5   5   2       47.01       38.64      2.53 o 
  -4   5   2      773.26      682.63      5.41 o 
  -3   5   2      862.84      943.27      5.01 o 
  -2   5   2      732.83      704.57      5.21 o 
  -1   5   2       34.79       27.40      1.69 o 
   0   5   2       11.20       17.92      1.58 o 
   1   5   2       98.35      109.54      2.01 o 
   2   5   2       41.63       39.22      1.82 o 
   3   5   2      115.00       96.89      1.94 o 
   4   5   2      435.67      388.37      4.17 o 
   5   5   2      230.90      228.58      3.87 o 
   6   5   2      504.16      498.46      5.79 o 
   7   5   2        1.69        0.26      0.93 o 
   8   5   2      793.11      793.95     10.87 o 
   9   5   2        3.14        0.00      2.65 o 
  10   5   2       56.88       50.87      8.26 o 
  11   5   2      162.44      165.41     14.34 o 
 -11   6   2      660.74      705.14     12.60 o 
 -10   6   2      209.12      218.97      9.09 o 
  -9   6   2       16.66       16.72      6.10 o 
  -8   6   2      287.22      288.43      6.99 o 
  -7   6   2       45.77       44.05      3.81 o 
  -6   6   2     1992.00     1978.06     11.12 o 
  -5   6   2      277.90      246.57      4.45 o 
  -4   6   2       54.40       55.34      2.53 o 
  -3   6   2     6556.54     6676.49     15.95 o 
  -2   6   2     1774.03     1805.18      9.45 o 
  -1   6   2      279.29      275.96      3.24 o 
   0   6   2     2149.86     2112.41      8.71 o 
   1   6   2      494.98      473.19      3.95 o 
   2   6   2       32.87       41.56      1.95 o 
   3   6   2     2686.67     2853.04     18.06 o 
   4   6   2      472.46      465.80      5.55 o 
   5   6   2     1500.67     1457.38      9.30 o 
   6   6   2     5044.33     5022.97     21.14 o 
   7   6   2      276.77      271.07      4.99 o 
   8   6   2      857.46      851.43     10.05 o 
   9   6   2      908.59      897.71     12.23 o 
  10   6   2       10.43       13.85      7.99 o 
 -10   7   2      474.71      443.25     10.09 o 
  -9   7   2       35.66       31.59      6.95 o 
  -8   7   2     2197.79     2242.68     16.40 o 
  -7   7   2     1097.32     1082.66      9.89 o 
  -6   7   2     6110.89     6225.85     20.39 o 
  -5   7   2      192.53      177.33      3.95 o 
  -4   7   2      581.07      571.84      5.43 o 
  -3   7   2       15.13       16.65      2.43 o 
  -2   7   2       11.90       10.81      2.26 o 
  -1   7   2     1216.43     1183.91      7.39 o 
   0   7   2    11896.40    11692.54     21.93 o 
   1   7   2      475.07      490.74      4.37 o 
   2   7   2     3074.19     3034.22     11.48 o 
   3   7   2      580.82      614.10      5.96 o 
   4   7   2      657.36      704.90      7.86 o 
   5   7   2      132.94      122.24      3.80 o 
   6   7   2       15.94       17.61      3.43 o 
   7   7   2       42.91       44.49      4.42 o 
   8   7   2      427.81      420.82      7.85 o 
   9   7   2      249.92      249.27      9.88 o 
  10   7   2      315.96      304.96     15.15 o 
 -10   8   2     1159.95     1218.36     16.09 o 
  -9   8   2       19.56       16.58      7.21 o 
  -8   8   2       62.35       75.95      5.57 o 
  -7   8   2     2448.27     2358.80     16.73 o 
  -6   8   2      102.35       83.25      4.81 o 
  -5   8   2      920.41      894.42      8.13 o 
  -4   8   2       47.67       43.54      3.63 o 
  -3   8   2       11.34        8.30      2.67 o 
  -2   8   2     1966.49     1991.72     11.39 o 
  -1   8   2     3544.05     3583.47     13.52 o 
   0   8   2      442.31      444.61      4.65 o 
   1   8   2     7834.63     7760.82     21.28 o 
   2   8   2      939.69      926.40      7.02 o 
   3   8   2       28.32       31.61      3.87 o 
   4   8   2     2671.10     2659.97     17.33 o 
   5   8   2     1005.31     1000.66      9.49 o 
   6   8   2      108.30      116.22      6.57 o 
   7   8   2      377.93      356.25      6.69 o 
   8   8   2      266.68      294.07      7.16 o 
   9   8   2      498.84      516.22     10.44 o 
  -9   9   2       70.85       59.37      7.39 o 
  -8   9   2        0.29        0.00      4.54 o 
  -7   9   2      482.30      468.05      7.88 o 
  -6   9   2        5.08        0.00      2.65 o 
  -5   9   2       64.40       59.27      4.84 o 
  -4   9   2     3673.49     3609.84     17.39 o 
  -3   9   2      227.46      223.72      4.84 o 
  -2   9   2    12426.70    12409.21     33.81 o 
  -1   9   2     1256.47     1268.73      8.76 o 
   0   9   2      222.44      205.61      4.11 o 
   1   9   2     5251.23     5428.14     19.81 o 
   2   9   2     1066.49     1053.80      8.40 o 
   3   9   2      575.10      583.04     10.56 o 
   4   9   2     2006.60     1969.00     19.16 o 
   5   9   2     1215.05     1195.55     13.30 o 
   6   9   2      261.00      221.03      5.72 o 
   7   9   2      903.93      894.22     11.48 o 
   8   9   2     1290.16     1341.52     14.27 o 
   9   9   2       19.16        6.81      8.29 o 
  -8  10   2      287.36      269.70      7.38 o 
  -7  10   2      178.15      164.67      6.10 o 
  -6  10   2      309.77      292.24      7.22 o 
  -5  10   2      286.14      300.53      6.23 o 
  -4  10   2      102.35       93.55      5.08 o 
  -3  10   2     2004.12     2027.13     13.27 o 
  -2  10   2     1073.52     1076.83      8.84 o 
  -1  10   2      143.89      128.31      4.01 o 
   0  10   2      377.46      360.98      5.43 o 
   1  10   2     2661.62     2676.76     14.70 o 
   2  10   2     3042.09     3053.54     20.11 o 
   3  10   2      232.29      242.44      8.01 o 
   4  10   2      318.88      301.30      8.90 o 
   5  10   2      463.03      474.01     11.06 o 
   6  10   2      454.09      422.06      9.29 o 
   7  10   2      573.70      564.11      8.95 o 
   8  10   2       60.51       51.58      7.59 o 
  -7  11   2      157.23      159.46      7.59 o 
  -6  11   2      282.19      271.03      8.33 o 
  -5  11   2        5.42        2.60      2.00 o 
  -4  11   2        7.11        4.35      4.39 o 
  -3  11   2       15.63       11.37      4.74 o 
  -2  11   2        1.45        0.00      1.74 o 
  -1  11   2      107.74      101.67      4.83 o 
   0  11   2       39.49       31.57      4.61 o 
   1  11   2      349.38      335.38      6.16 o 
   2  11   2        1.71        0.00      4.32 o 
   3  11   2      464.86      441.51     10.67 o 
   4  11   2      120.37      107.10      8.73 o 
   5  11   2       64.24       65.60      8.64 o 
   6  11   2       28.13       25.22      7.14 o 
   7  11   2       47.92       47.11      7.73 o 
  -6  12   2        3.14        0.00      2.79 o 
  -5  12   2        6.57        4.18      6.65 o 
  -4  12   2       34.78       35.08      5.75 o 
  -3  12   2        3.45        1.18      1.85 o 
  -2  12   2       12.75       10.84      6.57 o 
  -1  12   2        0.96        0.94      4.14 o 
   0  12   2        1.32        0.00      4.38 o 
   1  12   2       18.96       22.07      6.06 o 
   2  12   2        1.26        0.00      2.92 o 
   3  12   2       19.24       12.78      8.22 o 
   4  12   2       19.16       15.90      7.98 o 
   5  12   2        4.08        1.35      8.41 o 
   6  12   2        0.95        0.00      1.41 o 
  -4  13   2      168.41      168.51      9.61 o 
  -3  13   2       15.70       18.57      8.84 o 
  -2  13   2      139.05      145.76      8.09 o 
  -1  13   2      163.63      167.73      7.01 o 
   0  13   2        2.54        2.01      6.00 o 
   1  13   2       74.27       66.22      8.28 o 
   2  13   2        2.78        0.00     13.17 o 
   3  13   2        1.28        2.18      9.67 o 
   4  13   2       33.63       25.77      9.56 o 
  -1  14   2     1419.60     1533.61     14.34 o 
   0  14   2       69.15       91.18      9.85 o 
 -11   0   3      193.06      196.75      8.94 o 
  -9   0   3       15.04       10.39      5.15 o 
  -7   0   3      188.06      183.45      4.73 o 
  -5   0   3      292.47      302.26      5.53 o 
  -3   0   3       41.68       37.94      2.05 o 
  -1   0   3      953.88     1022.22      5.97 o 
   1   0   3        2.96        4.26      1.42 o 
   3   0   3       64.23       65.62      2.47 o 
   5   0   3        1.19        0.72      2.39 o 
   7   0   3       73.77       67.98      6.18 o 
   9   0   3        0.86        0.00      2.50 o 
  11   0   3        8.69        0.00      4.68 o 
 -12   1   3        0.82        0.00      7.29 o 
 -11   1   3      271.94      261.28      6.84 o 
 -10   1   3        7.31        9.93      6.19 o 
  -9   1   3       10.57       13.50      3.65 o 
  -8   1   3       37.22       32.09      3.48 o 
  -7   1   3      742.61      730.78      6.34 o 
  -6   1   3      176.89      177.95      4.27 o 
  -5   1   3      280.35      302.60      3.61 o 
  -4   1   3     1480.26     1463.49      8.58 o 
  -3   1   3       18.94       22.41      1.63 o 
  -2   1   3     4798.63     4778.96     27.05 o 
  -1   1   3     1378.88     1486.53      8.85 o 
   0   1   3       43.75       64.04      1.29 o 
   1   1   3       98.73      101.76      1.75 o 
   2   1   3      741.18      757.73      3.65 o 
   3   1   3      377.55      360.38      2.46 o 
   4   1   3     1228.54     1239.89      5.33 o 
   5   1   3       67.72       61.09      2.06 o 
   6   1   3      160.16      160.60      3.81 o 
   7   1   3      176.35      150.39      4.91 o 
   8   1   3      172.09      164.91      6.42 o 
   9   1   3       19.37        7.99      5.24 o 
  10   1   3      112.36       96.94      9.94 o 
  11   1   3      190.59      190.58     12.68 o 
 -12   2   3     1152.22     1287.45     15.79 o 
 -11   2   3      126.79      125.40      8.34 o 
 -10   2   3     1957.21     1919.20     15.45 o 
  -9   2   3      239.08      221.16      5.54 o 
  -8   2   3       10.58       10.80      3.65 o 
  -7   2   3      151.84      159.73      3.68 o 
  -6   2   3        2.28        1.20      2.04 o 
  -5   2   3     1477.07     1566.27      7.52 o 
  -4   2   3     3526.45     3338.44     17.35 o 
  -3   2   3     2282.67     2315.21     14.34 o 
  -2   2   3     2292.98     2314.08      9.31 o 
  -1   2   3      491.64      536.95      3.63 o 
   0   2   3    17024.06    17057.85    161.17 o 
   1   2   3       85.80      106.71      2.31 o 
   2   2   3      729.85      725.17      3.87 o 
   3   2   3        0.00        1.42      0.68 o 
   4   2   3      363.46      407.93      3.73 o 
   5   2   3      506.50      506.01      4.37 o 
   6   2   3     2656.25     2573.90     12.99 o 
   7   2   3      204.09      204.43      5.15 o 
   8   2   3     3069.50     2954.53     27.82 o 
   9   2   3        4.69        0.23      3.85 o 
  10   2   3      680.76      626.63     12.35 o 
  11   2   3       20.40       14.26     13.59 o 
 -12   3   3       21.16       28.62      8.67 o 
 -11   3   3     1955.11     2045.21     18.89 o 
 -10   3   3      164.74      168.54      6.04 o 
  -9   3   3        1.40        2.95      4.38 o 
  -8   3   3        6.35       14.15      3.52 o 
  -7   3   3      247.95      245.69      4.51 o 
  -6   3   3     1378.45     1308.92     10.91 o 
  -5   3   3     2989.94     3205.36     12.56 o 
  -4   3   3     6697.91     6956.13     14.12 o 
  -3   3   3     8311.14     8697.50     16.66 o 
  -2   3   3     2773.90     2822.32      7.45 o 
  -1   3   3     1111.05     1104.14      4.61 o 
   0   3   3     3800.28     3856.21     14.36 o 
   1   3   3     9616.45     9849.21     29.76 o 
   2   3   3     7826.72     7866.25     41.11 o 
   3   3   3      817.10      844.19      5.73 o 
   4   3   3     1129.17     1117.02      6.55 o 
   5   3   3      918.25      938.27      6.50 o 
   6   3   3        0.05        0.00      1.22 o 
   7   3   3     4035.77     3991.33     17.99 o 
   8   3   3     2177.87     2182.63     19.27 o 
   9   3   3     1091.69     1159.13     15.28 o 
  10   3   3       76.97       76.93      9.87 o 
  11   3   3      540.50      491.48     14.50 o 
 -11   4   3      131.37      127.89      9.35 o 
 -10   4   3      431.11      441.89      9.22 o 
  -9   4   3      196.88      199.31      6.32 o 
  -8   4   3     5474.43     5464.59     23.71 o 
  -7   4   3        2.23        3.50      2.40 o 
  -6   4   3     4247.79     4186.37     29.72 o 
  -5   4   3     3909.27     3849.55     16.27 o 
  -4   4   3     1118.22     1365.25      8.32 o 
  -3   4   3     4990.26     5537.13     22.21 o 
  -2   4   3      101.39      123.93      2.14 o 
  -1   4   3     1319.68     1336.49      6.34 o 
   0   4   3      237.24      178.76      2.64 o 
   1   4   3    14771.65    15542.00     30.02 o 
   2   4   3     4213.37     4580.28     18.91 o 
   3   4   3     1445.32     1368.51      5.48 o 
   4   4   3    10272.71    10100.50     24.38 o 
   5   4   3      101.35      102.65      2.88 o 
   6   4   3     1536.76     1532.63      9.63 o 
   7   4   3     3598.95     3734.53     18.06 o 
   8   4   3     3795.53     3838.16     19.48 o 
   9   4   3      347.85      367.73      9.43 o 
  10   4   3      957.05     1008.06     15.46 o 
  11   4   3       13.31       16.68     13.08 o 
 -11   5   3      207.21      203.88      9.32 o 
 -10   5   3      128.68      127.75      9.49 o 
  -9   5   3      336.41      348.72      7.03 o 
  -8   5   3      669.20      660.23      7.79 o 
  -7   5   3     4557.35     4595.55     18.47 o 
  -6   5   3     1415.62     1414.44      9.89 o 
  -5   5   3       95.11      101.71      3.16 o 
  -4   5   3      307.56      220.03      3.23 o 
  -3   5   3     1999.72     2109.90      8.53 o 
  -2   5   3     3354.92     3090.44     10.70 o 
  -1   5   3     1646.15     1662.21      8.04 o 
   0   5   3     6673.40     6921.04     16.02 o 
   1   5   3     3990.42     4348.06     16.55 o 
   2   5   3      978.51     1098.42      5.37 o 
   3   5   3      588.51      523.39      4.24 o 
   4   5   3      869.48      817.79      6.86 o 
   5   5   3     1842.31     1871.04     10.06 o 
   6   5   3     1764.33     1782.66     10.45 o 
   7   5   3     2253.78     2255.51     13.46 o 
   8   5   3     2226.55     2289.91     15.64 o 
   9   5   3       61.22       52.34      7.51 o 
  10   5   3      616.50      700.94     13.47 o 
 -11   6   3        7.87        7.71      9.83 o 
 -10   6   3      305.86      311.35      8.59 o 
  -9   6   3      429.50      434.53      9.16 o 
  -8   6   3      874.87      878.68      9.22 o 
  -7   6   3     2208.18     2207.39     13.48 o 
  -6   6   3     3268.58     3269.88     17.84 o 
  -5   6   3      424.88      413.67      5.20 o 
  -4   6   3     1153.05     1174.86      7.21 o 
  -3   6   3     3364.99     3534.59     11.79 o 
  -2   6   3      599.89      643.68      5.95 o 
  -1   6   3     5205.79     5201.54     22.10 o 
   0   6   3      668.10      657.47      5.14 o 
   1   6   3      279.12      304.47      3.34 o 
   2   6   3      228.40      279.89      3.17 o 
   3   6   3       38.09       46.63      2.98 o 
   4   6   3      112.81      107.42      3.28 o 
   5   6   3      797.09      771.51      7.04 o 
   6   6   3      930.99      914.77      7.99 o 
   7   6   3     1833.93     1849.90     11.69 o 
   8   6   3      461.98      461.60      7.77 o 
   9   6   3      906.80      907.34     11.02 o 
  10   6   3      364.92      393.39     13.25 o 
 -10   7   3      243.93      248.20      9.20 o 
  -9   7   3        8.54        8.85      6.50 o 
  -8   7   3       40.58       40.87      4.56 o 
  -7   7   3      701.97      705.69      7.73 o 
  -6   7   3     1620.65     1579.69     10.63 o 
  -5   7   3      339.26      325.23      4.97 o 
  -4   7   3      466.63      473.34      5.07 o 
  -3   7   3       10.14       14.40      2.39 o 
  -2   7   3        3.60        0.81      2.43 o 
  -1   7   3      281.22      261.79      3.91 o 
   0   7   3      457.64      452.68      4.72 o 
   1   7   3       53.85       52.88      2.26 o 
   2   7   3     1913.79     1866.70      9.19 o 
   3   7   3       53.97       55.25      3.58 o 
   4   7   3      291.50      268.75      4.84 o 
   5   7   3        4.42        2.78      3.04 o 
   6   7   3      191.91      182.77      4.31 o 
   7   7   3      279.40      276.02      5.34 o 
   8   7   3       32.58       27.02      4.96 o 
   9   7   3       26.55       25.37      6.96 o 
 -10   8   3       49.55       51.12      9.09 o 
  -9   8   3        2.36        1.61      8.10 o 
  -8   8   3        0.36        1.34      3.21 o 
  -7   8   3       40.74       40.60      4.39 o 
  -6   8   3      124.22      121.55      4.63 o 
  -5   8   3       22.47       22.04      3.30 o 
  -4   8   3        7.17        4.93      2.39 o 
  -3   8   3       12.63       14.45      2.69 o 
  -2   8   3      361.46      354.16      4.91 o 
  -1   8   3       36.48       30.32      2.76 o 
   0   8   3        6.02        5.99      2.48 o 
   1   8   3        0.11        0.00      1.63 o 
   2   8   3       73.94       67.28      3.97 o 
   3   8   3        7.73        8.22      3.70 o 
   4   8   3        1.19        0.00      2.14 o 
   5   8   3        0.43        0.01      1.69 o 
   6   8   3      136.62      126.13      5.01 o 
   7   8   3        2.71        1.49      3.97 o 
   8   8   3        1.83        0.00      2.22 o 
   9   8   3        4.47        5.09      7.25 o 
  -9   9   3       22.52       22.52      7.00 o 
  -8   9   3       63.75       63.97      5.94 o 
  -7   9   3       62.71       67.91      6.22 o 
  -6   9   3       33.85       33.20      4.06 o 
  -5   9   3      236.29      222.34      5.34 o 
  -4   9   3      116.14      104.26      4.48 o 
  -3   9   3      206.10      206.01      4.37 o 
  -2   9   3     2675.57     2581.47     13.02 o 
  -1   9   3      193.61      182.64      3.96 o 
   0   9   3      571.03      553.61      6.18 o 
   1   9   3       49.85       49.52      3.65 o 
   2   9   3       12.83       12.02      4.01 o 
   3   9   3       59.68       41.85      5.06 o 
   4   9   3      153.94      131.04      6.45 o 
   5   9   3      279.59      273.57      7.11 o 
   6   9   3      363.40      338.61      6.63 o 
   7   9   3      262.18      263.90      6.76 o 
   8   9   3       21.80       24.21      6.23 o 
  -8  10   3      546.50      557.76      9.14 o 
  -7  10   3       26.95       16.77      5.33 o 
  -6  10   3       92.46       94.92      6.09 o 
  -5  10   3       78.57       72.87      5.26 o 
  -4  10   3      127.67      124.56      5.00 o 
  -3  10   3      625.44      619.15      7.79 o 
  -2  10   3     1214.70     1216.43     10.23 o 
  -1  10   3      392.80      391.26      6.15 o 
   0  10   3       19.47       16.41      3.68 o 
   1  10   3       40.30       38.30      4.81 o 
   2  10   3      754.64      804.66     10.84 o 
   3  10   3       90.05       56.00      6.72 o 
   4  10   3       80.14       87.69      7.28 o 
   5  10   3      526.10      546.17     18.11 o 
   6  10   3      739.77      710.39     11.94 o 
   7  10   3      248.69      272.82      9.12 o 
  -7  11   3     1325.33     1312.80     13.54 o 
  -6  11   3     1421.88     1473.19     16.77 o 
  -5  11   3       81.83       87.43      6.68 o 
  -4  11   3     1249.58     1229.15     11.58 o 
  -3  11   3       30.81       26.17      4.25 o 
  -2  11   3       91.19       97.91      5.20 o 
  -1  11   3       31.81       31.35      3.99 o 
   0  11   3       37.03       33.90      5.37 o 
   1  11   3      820.14      798.14     11.40 o 
   2  11   3     1457.09     1509.97     18.24 o 
   3  11   3     2956.24     2908.79     25.48 o 
   4  11   3       21.82       38.90      6.89 o 
   5  11   3      397.68      427.78     14.45 o 
   6  11   3      805.71      836.09     13.45 o 
  -6  12   3      161.54      163.87      8.84 o 
  -5  12   3     1153.24     1235.51     12.59 o 
  -4  12   3      540.56      580.37      7.99 o 
  -3  12   3      117.71      130.15      7.17 o 
  -2  12   3       52.87       48.51      5.44 o 
  -1  12   3       80.82       70.30      5.72 o 
   0  12   3       40.86       34.84      6.12 o 
   1  12   3     3944.07     4139.93     26.20 o 
   2  12   3      129.80      133.71      9.16 o 
   3  12   3     2060.58     2037.50     22.65 o 
   4  12   3      266.42      200.68     10.13 o 
   5  12   3       69.44       56.19      9.31 o 
  -4  13   3       62.75       65.80      7.92 o 
  -3  13   3      818.95      876.03     11.79 o 
  -2  13   3     1078.67     1136.38     13.13 o 
  -1  13   3      118.83      124.20      7.95 o 
   0  13   3      285.00      256.35      9.06 o 
   1  13   3     1102.43     1149.05     15.09 o 
   2  13   3        5.53        2.26      3.29 o 
   3  13   3       72.93       53.81     10.74 o 
 -12   0   4      371.75      369.97     13.02 o 
 -10   0   4        3.55        0.00      3.60 o 
  -8   0   4     1340.67     1381.32     12.33 o 
  -6   0   4    15456.80    15053.08     81.54 o 
  -4   0   4     4220.23     4200.50     39.02 o 
  -2   0   4      458.33      423.89      4.65 o 
   0   0   4   153872.66   137414.61    573.30 o 
   2   0   4     1320.13     1320.54      4.91 o 
   4   0   4      167.33      104.60      2.49 o 
   6   0   4     5291.75     5129.27     30.99 o 
   8   0   4        9.05       10.51      5.71 o 
  10   0   4       42.57       28.90     12.13 o 
 -12   1   4      646.01      633.96     10.90 o 
 -11   1   4      898.71      914.52     11.25 o 
 -10   1   4      252.98      255.36      6.28 o 
  -9   1   4      419.20      405.10      6.96 o 
  -8   1   4       28.36       32.06      3.82 o 
  -7   1   4     1568.23     1583.30      9.92 o 
  -6   1   4      352.31      413.72      4.96 o 
  -5   1   4      552.06      503.30      4.92 o 
  -4   1   4      443.28      459.11      4.26 o 
  -3   1   4      801.00      811.08      5.51 o 
  -2   1   4     9895.89    10001.34     50.84 o 
  -1   1   4    55083.45    54764.66    269.50 o 
   0   1   4    30798.84    31330.70    169.13 o 
   1   1   4     1003.89      957.66      7.88 o 
   2   1   4     4756.08     4807.67      9.46 o 
   3   1   4       93.27       92.41      1.66 o 
   4   1   4     1897.96     1864.79      7.11 o 
   5   1   4     6894.15     7090.28     18.83 o 
   6   1   4     1034.91     1028.97     10.11 o 
   7   1   4        8.96       13.14      3.53 o 
   8   1   4      632.66      650.28     10.95 o 
   9   1   4      441.80      492.29     10.47 o 
  10   1   4        6.06       14.71      7.97 o 
  11   1   4       79.37       77.43     11.08 o 
 -12   2   4       81.09       97.63      8.99 o 
 -11   2   4      188.08      178.71      8.20 o 
 -10   2   4     1668.89     1746.80     14.44 o 
  -9   2   4      366.79      361.43      6.76 o 
  -8   2   4     1684.24     1607.25     12.26 o 
  -7   2   4      191.33      191.21      4.06 o 
  -6   2   4      222.42      249.28      3.70 o 
  -5   2   4      390.84      419.91      4.53 o 
  -4   2   4     3052.16     2960.53     10.37 o 
  -3   2   4        5.29        7.85      1.59 o 
  -2   2   4     6649.37     6522.44     30.63 o 
  -1   2   4     5253.32     5715.78     15.01 o 
   0   2   4     7072.37     7616.32     19.54 o 
   1   2   4     1019.85     1015.54      6.97 o 
   2   2   4      201.53      182.19      2.21 o 
   3   2   4       85.40       93.56      3.22 o 
   4   2   4       27.72       30.87      1.90 o 
   5   2   4       17.50       24.20      2.04 o 
   6   2   4        0.35        5.51      2.41 o 
   7   2   4      527.81      539.71      9.41 o 
   8   2   4     2178.05     2104.83     19.01 o 
   9   2   4       29.34       30.23      5.92 o 
  10   2   4     2232.00     2230.64     22.36 o 
  11   2   4       54.71       55.66     10.86 o 
 -11   3   4      448.31      430.14      8.40 o 
 -10   3   4        1.59        4.30      5.36 o 
  -9   3   4       70.40       60.31      5.31 o 
  -8   3   4      422.84      416.99      6.91 o 
  -7   3   4      100.81       96.63      3.57 o 
  -6   3   4      517.34      528.91      5.87 o 
  -5   3   4       45.65       54.26      2.73 o 
  -4   3   4      636.41      621.96      5.27 o 
  -3   3   4      459.48      431.92      4.11 o 
  -2   3   4     1138.39     1136.32      5.61 o 
  -1   3   4      445.05      456.83      3.90 o 
   0   3   4       67.71       73.14      1.76 o 
   1   3   4     2522.18     2477.05      9.30 o 
   2   3   4      368.43      359.99      3.17 o 
   3   3   4        5.80        9.21      1.45 o 
   4   3   4     1719.31     1716.99      7.21 o 
   5   3   4      146.87      143.20      2.98 o 
   6   3   4      180.75      168.52      3.78 o 
   7   3   4      262.81      259.05      7.17 o 
   8   3   4       63.42       59.75      6.06 o 
   9   3   4      352.36      345.58      9.26 o 
  10   3   4        2.10        0.00      5.95 o 
  11   3   4        4.68        0.37      4.15 o 
 -11   4   4      108.02      108.67      9.10 o 
 -10   4   4       24.53       25.10      5.56 o 
  -9   4   4        8.40        6.34      5.26 o 
  -8   4   4      343.05      340.45      6.54 o 
  -7   4   4       15.86       16.00      3.09 o 
  -6   4   4       13.05       15.80      2.70 o 
  -5   4   4        0.13        0.65      1.14 o 
  -4   4   4      185.33      186.11      3.74 o 
  -3   4   4      258.77      251.17      2.79 o 
  -2   4   4       86.89      100.01      3.29 o 
  -1   4   4        9.22        9.47      1.42 o 
   0   4   4      346.86      339.79      3.55 o 
   1   4   4      542.74      564.48      4.88 o 
   2   4   4       99.19      106.14      1.64 o 
   3   4   4        6.53        8.86      1.75 o 
   4   4   4       58.03       56.33      2.48 o 
   5   4   4       60.34       58.67      2.95 o 
   6   4   4      104.74       96.96      3.40 o 
   7   4   4       47.68       44.76      4.61 o 
   8   4   4        0.21        0.00      2.17 o 
   9   4   4       81.03       74.32      7.84 o 
  10   4   4        0.78        0.06      1.33 o 
 -11   5   4        2.20        6.54      9.32 o 
 -10   5   4       35.62       33.49      6.69 o 
  -9   5   4        0.90        0.00      2.42 o 
  -8   5   4      477.16      456.86      7.60 o 
  -7   5   4      194.34      202.15      4.72 o 
  -6   5   4      218.19      215.40      4.47 o 
  -5   5   4      603.35      579.65      8.18 o 
  -4   5   4        9.45       10.34      1.99 o 
  -3   5   4       14.88       16.47      1.81 o 
  -2   5   4      558.75      518.88      4.70 o 
  -1   5   4       24.52       28.21      1.79 o 
   0   5   4     2179.25     2149.72      8.61 o 
   1   5   4     1590.11     1669.90      8.44 o 
   2   5   4      863.68      924.20      5.67 o 
   3   5   4      220.90      230.33      3.14 o 
   4   5   4       36.80       38.77      2.53 o 
   5   5   4        0.12        1.96      2.06 o 
   6   5   4     2354.04     2315.03     12.02 o 
   7   5   4       35.56       37.45      4.05 o 
   8   5   4       24.76       27.16      6.08 o 
   9   5   4       29.11       22.05      7.94 o 
  10   5   4       71.67       77.04      9.96 o 
 -11   6   4      657.29      698.36     18.38 o 
 -10   6   4      493.79      502.65     10.92 o 
  -9   6   4       79.14       86.62      6.53 o 
  -8   6   4     1875.90     1861.98     13.17 o 
  -7   6   4     1152.54     1092.34     10.76 o 
  -6   6   4      375.69      374.75      5.83 o 
  -5   6   4      580.03      547.96      6.41 o 
  -4   6   4      755.44      747.17      5.93 o 
  -3   6   4       82.31       92.18      2.54 o 
  -2   6   4     5406.72     5438.55     18.25 o 
  -1   6   4     4107.91     4147.57     13.31 o 
   0   6   4      333.37      336.45      3.96 o 
   1   6   4       24.67       23.35      3.07 o 
   2   6   4      178.73      142.30      3.19 o 
   3   6   4      304.37      336.57      4.61 o 
   4   6   4      517.44      526.42      6.13 o 
   5   6   4        3.01        1.97      1.95 o 
   6   6   4      652.70      661.50      7.02 o 
   7   6   4      775.53      782.37      8.65 o 
   8   6   4      205.00      189.48      5.90 o 
   9   6   4        3.44       10.69      7.64 o 
  10   6   4     1468.67     1563.64     19.95 o 
 -10   7   4      300.45      339.88      9.51 o 
  -9   7   4      489.29      494.70     10.01 o 
  -8   7   4      377.99      400.47      7.62 o 
  -7   7   4       24.45       17.95      4.26 o 
  -6   7   4     1042.74     1019.85      9.45 o 
  -5   7   4      344.53      371.15      5.30 o 
  -4   7   4     2723.77     2740.24     12.07 o 
  -3   7   4       75.23       59.49      2.99 o 
  -2   7   4     1253.62     1375.92      7.94 o 
  -1   7   4      435.98      439.20      4.95 o 
   0   7   4       56.79       60.79      2.61 o 
   1   7   4       15.47       17.60      2.23 o 
   2   7   4     3194.92     3078.54     18.46 o 
   3   7   4      116.08      130.06      4.64 o 
   4   7   4     6993.01     6945.46     24.09 o 
   5   7   4      111.14      104.60      4.46 o 
   6   7   4      603.26      609.85      7.09 o 
   7   7   4      903.44      908.00      8.88 o 
   8   7   4       19.79       27.96      5.24 o 
   9   7   4      289.88      301.48     10.69 o 
 -10   8   4        5.49        0.00      3.05 o 
  -9   8   4      497.43      522.73      9.32 o 
  -8   8   4      614.39      574.55      8.35 o 
  -7   8   4     5100.11     5064.39     20.56 o 
  -6   8   4     2500.82     2456.38     14.88 o 
  -5   8   4     2855.80     2903.57     14.30 o 
  -4   8   4      979.84     1003.91      8.30 o 
  -3   8   4     1188.80     1090.37      8.36 o 
  -2   8   4      193.85      171.86      3.52 o 
  -1   8   4       12.26       17.18      2.75 o 
   0   8   4      570.47      585.21      5.82 o 
   1   8   4        8.55       12.45      3.23 o 
   2   8   4        1.99        7.57      3.05 o 
   3   8   4     5536.07     5550.70     25.40 o 
   4   8   4      129.21      134.59      5.31 o 
   5   8   4      986.45     1003.88     11.88 o 
   6   8   4      501.27      542.22      7.76 o 
   7   8   4      120.98      137.35      5.96 o 
   8   8   4      612.08      618.62     11.12 o 
   9   8   4      106.43       90.68     10.91 o 
  -9   9   4      830.13      868.73     12.07 o 
  -8   9   4      109.63      137.22      7.78 o 
  -7   9   4      380.37      442.58      8.33 o 
  -6   9   4      143.10      117.60      5.11 o 
  -5   9   4      214.03      203.58      5.24 o 
  -4   9   4      309.40      313.77      5.85 o 
  -3   9   4      765.41      778.28      7.55 o 
  -2   9   4     1924.95     1898.01     11.27 o 
  -1   9   4      401.30      415.30      5.54 o 
   0   9   4     4874.57     4874.07     20.46 o 
   1   9   4      139.72      135.96      4.67 o 
   2   9   4      255.18      221.54      5.39 o 
   3   9   4      224.87      186.12      5.93 o 
   4   9   4       16.44        2.39      3.51 o 
   5   9   4      523.43      538.14      9.49 o 
   6   9   4     3123.35     3180.52     22.93 o 
   7   9   4      989.03     1012.18     12.99 o 
   8   9   4      451.10      452.96     10.29 o 
  -8  10   4       70.24       77.57      8.70 o 
  -7  10   4      364.28      334.81      8.76 o 
  -6  10   4      246.98      250.70      6.21 o 
  -5  10   4      204.98      217.26      5.74 o 
  -4  10   4     2026.32     1988.30     13.90 o 
  -3  10   4       11.73       12.50      3.57 o 
  -2  10   4       25.85       26.32      4.21 o 
  -1  10   4     1752.77     1753.47     12.25 o 
   0  10   4      425.06      428.05      7.39 o 
   1  10   4     1331.93     1326.77     12.13 o 
   2  10   4      323.80      295.81      6.40 o 
   3  10   4      104.53       84.68      6.20 o 
   4  10   4       29.25       20.69      7.03 o 
   5  10   4        6.35        6.44      5.68 o 
   6  10   4     1387.51     1336.62     16.00 o 
   7  10   4     1179.85     1307.41     16.36 o 
  -7  11   4       88.43       85.62      9.06 o 
  -6  11   4       11.20        8.34      6.18 o 
  -5  11   4      124.97      122.75      6.15 o 
  -4  11   4      567.82      544.33      7.52 o 
  -3  11   4        0.47        2.63      2.17 o 
  -2  11   4        0.27        0.09      4.35 o 
  -1  11   4       59.49       58.78      4.54 o 
   0  11   4        1.47        0.78      2.10 o 
   1  11   4        8.85        7.10      4.94 o 
   2  11   4      340.43      336.72      9.68 o 
   3  11   4       27.86       19.75      7.65 o 
   4  11   4      294.42      308.62      9.97 o 
   5  11   4       16.29       11.94     10.05 o 
   6  11   4       79.24       71.01      8.67 o 
  -6  12   4        4.70        3.91      7.14 o 
  -5  12   4        7.09        4.69      4.22 o 
  -4  12   4       99.94       95.70      7.03 o 
  -3  12   4       29.64       26.25      5.72 o 
  -2  12   4        6.23        5.54      5.47 o 
  -1  12   4       10.36        6.68      7.07 o 
   0  12   4       80.93       75.14      7.47 o 
   1  12   4       40.86       36.34      7.42 o 
   2  12   4        0.81        0.61      5.51 o 
   3  12   4        5.02        7.67      8.61 o 
   4  12   4        4.55        5.30      9.94 o 
   5  12   4        6.87        9.17     10.78 o 
  -4  13   4       29.65       37.01      8.62 o 
  -3  13   4      337.41      335.05     11.51 o 
  -2  13   4       18.80       11.27      8.92 o 
  -1  13   4       51.82       44.41      8.90 o 
   0  13   4      181.30      181.54      9.13 o 
   1  13   4        4.25        5.73      7.72 o 
   2  13   4      105.69      105.80     11.24 o 
   3  13   4       15.85       14.96     10.64 o 
 -11   0   5        6.07        9.53      9.14 o 
  -9   0   5      246.51      232.30      7.43 o 
  -7   0   5      214.04      206.65      5.11 o 
  -5   0   5      733.25      750.41      7.50 o 
  -3   0   5       43.43       38.36      2.67 o 
  -1   0   5     3439.50     3546.37     19.66 o 
   1   0   5      106.70      112.75      2.25 o 
   3   0   5      199.14      196.86      2.53 o 
   5   0   5      624.89      658.38     10.88 o 
   7   0   5       80.76       73.80      6.58 o 
   9   0   5      111.51      105.01      9.90 o 
 -12   1   5      460.83      454.86      9.07 o 
 -11   1   5        8.95        6.74      6.19 o 
 -10   1   5       35.58       31.06      5.17 o 
  -9   1   5        4.63        3.16      3.36 o 
  -8   1   5      256.16      247.94      4.99 o 
  -7   1   5      163.89      161.96      3.89 o 
  -6   1   5      272.70      259.41      4.16 o 
  -5   1   5      767.90      768.61      6.11 o 
  -4   1   5      374.67      362.28      3.97 o 
  -3   1   5       34.38       37.96      1.90 o 
  -2   1   5      626.27      619.39      3.56 o 
  -1   1   5     1736.66     1769.00      7.52 o 
   0   1   5     1205.79     1171.66      6.07 o 
   1   1   5       35.52       33.99      1.38 o 
   2   1   5      336.61      319.29      3.04 o 
   3   1   5      707.48      667.54      3.92 o 
   4   1   5       29.07       39.14      1.94 o 
   5   1   5      546.59      595.75      6.30 o 
   6   1   5      585.77      543.62      7.73 o 
   7   1   5       96.13       89.30      5.14 o 
   8   1   5      479.28      484.54      8.66 o 
   9   1   5      245.87      216.27      7.89 o 
  10   1   5        0.74        0.00      1.70 o 
 -12   2   5      281.53      267.10     10.04 o 
 -11   2   5      320.67      316.49      7.49 o 
 -10   2   5      292.53      313.72      7.08 o 
  -9   2   5     2052.57     2043.48     14.76 o 
  -8   2   5     6643.03     6556.52     31.48 o 
  -7   2   5       57.36       58.79      3.22 o 
  -6   2   5      370.90      374.05      4.84 o 
  -5   2   5      183.85      179.47      3.29 o 
  -4   2   5      306.13      304.36      3.72 o 
  -3   2   5      349.06      337.10      3.81 o 
  -2   2   5     5212.15     5090.51     10.34 o 
  -1   2   5      283.31      318.65      3.12 o 
   0   2   5     3490.88     3355.95     14.46 o 
   1   2   5       78.02       67.45      1.52 o 
   2   2   5      346.99      366.60      3.35 o 
   3   2   5      129.60      138.53      2.27 o 
   4   2   5     1860.82     1983.95      8.03 o 
   5   2   5      103.22      109.74      2.56 o 
   6   2   5      604.62      582.18      8.03 o 
   7   2   5      613.99      617.72      8.93 o 
   8   2   5       14.01        8.18      5.91 o 
   9   2   5        4.69        2.16      6.13 o 
  10   2   5     1738.44     1768.46     20.33 o 
 -11   3   5       20.98        7.54      6.68 o 
 -10   3   5     1047.50     1010.17     11.50 o 
  -9   3   5       27.57       28.34      4.53 o 
  -8   3   5     8680.12     8743.56     41.96 o 
  -7   3   5       90.01       78.70      3.53 o 
  -6   3   5      421.54      383.34      5.24 o 
  -5   3   5     1636.59     1712.09     10.91 o 
  -4   3   5       22.86       18.49      2.26 o 
  -3   3   5        1.13        6.28      1.78 o 
  -2   3   5     1678.71     1673.40      6.65 o 
  -1   3   5     9175.79     9287.36     26.31 o 
   0   3   5      327.36      348.26      3.18 o 
   1   3   5     1103.36     1193.97      9.15 o 
   2   3   5     1322.91     1299.26      6.35 o 
   3   3   5      632.75      615.10      4.51 o 
   4   3   5     8239.60     8323.94     16.18 o 
   5   3   5        4.37        8.82      2.47 o 
   6   3   5     1005.18     1005.13     10.29 o 
   7   3   5     1162.88     1135.82     13.67 o 
   8   3   5      247.18      244.16      7.71 o 
   9   3   5      186.29      178.32      7.75 o 
  10   3   5      156.10      168.62      9.96 o 
 -11   4   5      122.45      108.30      8.36 o 
 -10   4   5      161.92      137.90      6.66 o 
  -9   4   5     1018.43      973.53     10.88 o 
  -8   4   5     1286.05     1295.77     10.54 o 
  -7   4   5      369.29      366.23      5.71 o 
  -6   4   5     5509.57     5432.84     21.64 o 
  -5   4   5      100.13       99.97      4.23 o 
  -4   4   5     5134.52     4873.20     45.19 o 
  -3   4   5     2373.46     2398.44     12.50 o 
  -2   4   5      169.39      163.51      3.41 o 
  -1   4   5       68.64       68.25      2.20 o 
   0   4   5        8.08        9.03      1.65 o 
   1   4   5       64.62       55.56      1.74 o 
   2   4   5     5174.00     5098.16     18.54 o 
   3   4   5     1706.09     1889.38      8.98 o 
   4   4   5     1149.99     1155.69      7.23 o 
   5   4   5     4886.24     4957.01     27.01 o 
   6   4   5     5851.26     5962.32     20.20 o 
   7   4   5      413.89      412.66      8.63 o 
   8   4   5      372.09      375.37      9.30 o 
   9   4   5      138.21      127.19      8.96 o 
  10   4   5       69.40       69.90      9.62 o 
 -11   5   5        2.43        0.00      1.98 o 
 -10   5   5     3299.54     3437.71     21.27 o 
  -9   5   5        0.96        3.95      5.48 o 
  -8   5   5        4.14        2.57      1.92 o 
  -7   5   5       34.68       33.38      3.71 o 
  -6   5   5       44.12       37.81      3.20 o 
  -5   5   5     2607.30     2553.60     13.84 o 
  -4   5   5       91.92       71.93      2.98 o 
  -3   5   5     2192.31     2279.60     14.24 o 
  -2   5   5     2480.06     2539.24     13.71 o 
  -1   5   5      144.10      175.40      2.75 o 
   0   5   5     4860.62     4734.01     15.25 o 
   1   5   5      500.31      541.37      4.68 o 
   2   5   5    15008.50    15544.10     33.57 o 
   3   5   5       36.61       25.24      2.13 o 
   4   5   5      217.08      229.49      3.74 o 
   5   5   5      189.82      185.50      3.85 o 
   6   5   5     6546.50     6633.43     38.09 o 
   7   5   5       55.41       55.98      5.30 o 
   8   5   5     2200.73     2271.33     21.05 o 
   9   5   5        7.27        5.88      7.49 o 
  10   5   5      825.61      897.73     19.57 o 
 -10   6   5      569.87      565.47      9.57 o 
  -9   6   5      205.21      201.01      6.80 o 
  -8   6   5      354.15      323.47      6.25 o 
  -7   6   5      301.54      282.27      5.60 o 
  -6   6   5        5.06        5.43      3.20 o 
  -5   6   5       83.11       87.99      3.55 o 
  -4   6   5     1114.66     1090.71      7.71 o 
  -3   6   5       67.01       50.69      2.87 o 
  -2   6   5     8453.32     8451.32     18.96 o 
  -1   6   5      454.57      474.60      4.46 o 
   0   6   5     1272.90     1250.68      7.40 o 
   1   6   5      815.49      716.51      7.13 o 
   2   6   5      695.72      732.92      6.62 o 
   3   6   5       76.54      104.77      3.53 o 
   4   6   5        0.35        0.00      1.98 o 
   5   6   5      747.32      735.46      8.61 o 
   6   6   5      932.57      931.08      9.15 o 
   7   6   5       34.87       41.31      5.21 o 
   8   6   5       29.66       25.11      7.31 o 
   9   6   5      663.50      688.04     16.67 o 
 -10   7   5       42.31       32.59      8.08 o 
  -9   7   5      210.95      205.39      7.14 o 
  -8   7   5      266.63      271.14      6.02 o 
  -7   7   5        2.60        0.41      1.25 o 
  -6   7   5      562.28      546.04      9.20 o 
  -5   7   5       10.37       11.72      3.30 o 
  -4   7   5        6.23        5.04      2.60 o 
  -3   7   5      142.57      119.59      3.32 o 
  -2   7   5     1727.07     1720.13      9.02 o 
  -1   7   5      130.73      120.06      2.85 o 
   0   7   5       67.33       65.13      3.00 o 
   1   7   5       12.57       11.11      3.16 o 
   2   7   5      181.66      192.12      4.03 o 
   3   7   5       40.00       39.66      4.44 o 
   4   7   5      809.40      800.49     10.11 o 
   5   7   5       73.35       65.54      4.68 o 
   6   7   5      233.67      239.46      5.45 o 
   7   7   5      181.30      171.63      6.12 o 
   8   7   5        5.38        3.29      6.49 o 
   9   7   5      104.88      103.22     13.49 o 
  -9   8   5        8.22        2.57      2.38 o 
  -8   8   5        1.92        0.00      5.44 o 
  -7   8   5       40.39       40.81      5.42 o 
  -6   8   5       58.03       61.37      5.79 o 
  -5   8   5        5.43        6.16      3.67 o 
  -4   8   5       37.19       30.36      3.29 o 
  -3   8   5       19.36       13.23      2.80 o 
  -2   8   5      406.08      405.22      5.00 o 
  -1   8   5       75.65       70.41      3.35 o 
   0   8   5      159.83      154.43      4.40 o 
   1   8   5       10.95       10.54      3.52 o 
   2   8   5       93.92       83.28      4.36 o 
   3   8   5        1.30        3.39      5.74 o 
   4   8   5       62.23       55.36      5.94 o 
   5   8   5        1.32        0.20      2.01 o 
   6   8   5        7.85        9.67      4.62 o 
   7   8   5        8.70        7.16      5.19 o 
   8   8   5       62.30       59.74      8.65 o 
  -9   9   5      134.55      132.76     10.31 o 
  -8   9   5        4.27        0.43      1.75 o 
  -7   9   5      236.00      214.26      6.77 o 
  -6   9   5        0.30        0.22      1.84 o 
  -5   9   5      111.66      110.91      5.10 o 
  -4   9   5        0.33        0.00      1.19 o 
  -3   9   5      221.81      216.44      4.31 o 
  -2   9   5      574.92      577.93      6.94 o 
  -1   9   5        0.16        0.00      2.59 o 
   0   9   5      552.49      545.14      8.83 o 
   1   9   5        0.37        0.00      2.29 o 
   2   9   5      699.74      653.03      8.58 o 
   3   9   5      184.65      173.09      7.00 o 
   4   9   5       19.54       12.64      5.38 o 
   5   9   5      180.77      173.61      7.28 o 
   6   9   5       29.06       30.52      5.85 o 
   7   9   5       92.09       93.88      7.92 o 
   8   9   5      110.71       99.50      9.87 o 
  -8  10   5       86.15       88.24      8.25 o 
  -7  10   5       91.50       72.05      6.97 o 
  -6  10   5      316.30      324.81      7.55 o 
  -5  10   5        4.76        1.85      1.60 o 
  -4  10   5     1381.79     1391.51     10.99 o 
  -3  10   5      163.22      160.59      5.08 o 
  -2  10   5      379.72      367.09      5.78 o 
  -1  10   5      592.35      585.81      9.55 o 
   0  10   5     1056.54     1048.88     11.12 o 
   1  10   5     2506.86     2565.69     16.99 o 
   2  10   5     1057.99     1046.27     16.51 o 
   3  10   5       93.62       93.31      6.83 o 
   4  10   5        0.26        0.00      2.41 o 
   5  10   5       14.89        2.83      4.24 o 
   6  10   5      506.28      496.34     10.64 o 
   7  10   5     1199.41     1326.98     16.62 o 
  -7  11   5      386.05      391.63      9.10 o 
  -6  11   5      561.08      572.32      9.84 o 
  -5  11   5      779.65      840.25     11.33 o 
  -4  11   5      188.59      197.01      5.76 o 
  -3  11   5      321.93      332.35      6.04 o 
  -2  11   5     1686.59     1719.14     13.24 o 
  -1  11   5      470.77      465.30      9.20 o 
   0  11   5      500.35      489.93      8.42 o 
   1  11   5        5.64        1.43      3.25 o 
   2  11   5      237.06      249.38      7.44 o 
   3  11   5      214.29      226.49      9.45 o 
   4  11   5     1822.93     1962.71     22.28 o 
   5  11   5       36.47       33.18      8.91 o 
   6  11   5     1030.49     1134.64     15.80 o 
  -5  12   5      763.24      824.06      9.87 o 
  -4  12   5       28.25       14.87      5.98 o 
  -3  12   5      646.73      673.73     10.22 o 
  -2  12   5     1487.69     1533.19     16.44 o 
  -1  12   5       47.09       51.59      6.61 o 
   0  12   5        1.75        0.00      4.00 o 
   1  12   5      330.29      350.98      8.91 o 
   2  12   5       83.81       79.61      9.54 o 
   3  12   5      808.48      851.49     15.63 o 
   4  12   5       13.88        0.70      4.23 o 
  -3  13   5      663.22      653.59     11.95 o 
  -2  13   5        0.19        0.00      8.16 o 
  -1  13   5     2361.55     2494.23     22.07 o 
   0  13   5      792.39      904.08     13.84 o 
   1  13   5      521.92      548.66     13.33 o 
   2  13   5      583.56      556.62     13.51 o 
 -12   0   6       24.41       35.90     20.15 o 
 -10   0   6      553.98      535.66     13.60 o 
  -8   0   6      218.72      212.23      5.81 o 
  -6   0   6       25.84       43.65      4.44 o 
  -4   0   6    13349.22    13083.10     60.89 o 
  -2   0   6     9242.83     9302.62     53.06 o 
   0   0   6        4.81        8.86      2.17 o 
   2   0   6      926.84      984.83      7.70 o 
   4   0   6    26653.04    27530.14    296.44 o 
   6   0   6      140.65      149.98      6.88 o 
   8   0   6     5430.51     5379.51     39.56 o 
  10   0   6      163.08      135.76     12.89 o 
 -11   1   6      714.76      770.53     10.70 o 
 -10   1   6      202.01      217.27      6.28 o 
  -9   1   6        6.53        5.15      3.75 o 
  -8   1   6      792.09      763.45      8.03 o 
  -7   1   6     1856.19     1856.16     10.33 o 
  -6   1   6     4733.31     4892.06     17.70 o 
  -5   1   6     3193.68     3397.79     11.98 o 
  -4   1   6      125.08      112.30      2.47 o 
  -3   1   6      945.08      899.52      4.88 o 
  -2   1   6     1551.60     1618.60      7.51 o 
  -1   1   6       33.19       31.56      1.86 o 
   0   1   6      128.92      126.80      2.31 o 
   1   1   6     1869.66     1868.67      6.35 o 
   2   1   6     1170.90     1138.87      7.42 o 
   3   1   6      549.98      512.43      3.80 o 
   4   1   6     3595.84     3662.77     14.27 o 
   5   1   6       29.94       54.40      3.88 o 
   6   1   6      609.50      578.10      8.15 o 
   7   1   6      379.61      373.65      7.30 o 
   8   1   6      936.13      918.40     11.74 o 
   9   1   6       68.22       44.76      6.52 o 
  10   1   6     1183.32     1175.55     17.00 o 
 -11   2   6        6.14        3.53      6.47 o 
 -10   2   6      754.09      731.90      9.08 o 
  -9   2   6     1340.34     1338.33     12.22 o 
  -8   2   6     1502.82     1489.24     12.12 o 
  -7   2   6       18.51       13.66      3.36 o 
  -6   2   6     4004.75     4136.79     18.34 o 
  -5   2   6     1913.22     2017.51      9.98 o 
  -4   2   6       81.52       97.73      5.04 o 
  -3   2   6        1.38        0.27      1.39 o 
  -2   2   6     2018.92     2010.92      8.24 o 
  -1   2   6      278.70      274.02      2.96 o 
   0   2   6     5893.10     5702.20     14.06 o 
   1   2   6      102.56      103.43      1.95 o 
   2   2   6     3149.76     3130.34     16.90 o 
   3   2   6      648.38      613.47      5.62 o 
   4   2   6     1249.68     1303.83      6.42 o 
   5   2   6       69.32       67.07      3.25 o 
   6   2   6      713.61      714.39      9.04 o 
   7   2   6       62.40       57.72      6.23 o 
   8   2   6      424.28      419.58      8.48 o 
   9   2   6       19.74       17.88      8.48 o 
  10   2   6      219.00      243.63      9.70 o 
 -11   3   6        0.82        0.00      3.80 o 
 -10   3   6      847.99      814.01     10.55 o 
  -9   3   6      344.36      321.55      6.76 o 
  -8   3   6       11.28       10.43      3.68 o 
  -7   3   6      123.12      108.58      3.83 o 
  -6   3   6       20.49       25.34      3.05 o 
  -5   3   6      693.52      712.79      7.06 o 
  -4   3   6     1426.78     1370.88      9.50 o 
  -3   3   6       26.58       25.75      2.30 o 
  -2   3   6       33.20       32.13      1.84 o 
  -1   3   6     1537.68     1534.20      6.74 o 
   0   3   6      359.88      351.05      3.44 o 
   1   3   6       64.67       59.06      1.90 o 
   2   3   6       48.41       43.34      2.34 o 
   3   3   6      218.53      208.57      2.95 o 
   4   3   6        0.77        2.30      1.91 o 
   5   3   6      130.36      126.51      3.55 o 
   6   3   6      697.08      666.67      7.91 o 
   7   3   6      673.41      656.66     10.82 o 
   8   3   6       87.05       76.42      7.91 o 
   9   3   6        0.60        0.00      7.57 o 
  10   3   6        0.00        5.05     15.80 o 
 -11   4   6       48.56       53.03      7.37 o 
 -10   4   6       12.93       13.13      6.01 o 
  -9   4   6        0.34        0.00      1.75 o 
  -8   4   6       11.69       10.92      4.23 o 
  -7   4   6      284.20      269.77      5.82 o 
  -6   4   6       24.85       21.95      3.10 o 
  -5   4   6       50.06       46.78      3.78 o 
  -4   4   6      297.26      315.56      6.69 o 
  -3   4   6      354.34      360.11      5.27 o 
  -2   4   6       24.55       23.03      2.14 o 
  -1   4   6      530.16      548.27      5.12 o 
   0   4   6       41.31       37.18      2.20 o 
   1   4   6      490.77      473.71      5.30 o 
   2   4   6      199.44      195.59      4.10 o 
   3   4   6        0.47        0.74      1.09 o 
   4   4   6        0.90        0.00      1.47 o 
   5   4   6      243.83      244.22      4.53 o 
   6   4   6       19.68       19.44      5.09 o 
   7   4   6      333.12      310.53      8.39 o 
   8   4   6      102.36       91.12     10.48 o 
   9   4   6       82.10       74.34     11.10 o 
  10   4   6       76.70       74.13     13.18 o 
 -11   5   6       10.10        8.26      9.48 o 
 -10   5   6      586.69      597.83     11.45 o 
  -9   5   6       70.33       57.06      5.82 o 
  -8   5   6      110.75      101.37      5.29 o 
  -7   5   6       63.40       57.61      4.80 o 
  -6   5   6        2.58        5.92      3.46 o 
  -5   5   6       11.44       13.31      3.50 o 
  -4   5   6       28.83       34.10      3.69 o 
  -3   5   6     1715.44     1704.71     12.30 o 
  -2   5   6      210.24      191.03      4.09 o 
  -1   5   6      730.05      697.69      6.80 o 
   0   5   6      172.47      163.44      3.56 o 
   1   5   6      469.33      474.24      6.64 o 
   2   5   6      832.09      802.55      7.61 o 
   3   5   6       22.86       24.41      2.80 o 
   4   5   6       65.33       60.72      3.62 o 
   5   5   6     1423.77     1397.42     10.27 o 
   6   5   6      849.36      847.76      9.39 o 
   7   5   6      171.88      173.65      7.75 o 
   8   5   6      465.15      476.73     13.64 o 
   9   5   6      172.59      164.47     12.41 o 
 -10   6   6       54.17       57.92      8.39 o 
  -9   6   6      546.26      542.20     10.32 o 
  -8   6   6        7.98        1.57      2.15 o 
  -7   6   6       40.53       44.33      5.00 o 
  -6   6   6      583.93      555.03      9.04 o 
  -5   6   6       75.47       75.50      4.62 o 
  -4   6   6     1036.45     1047.60      9.59 o 
  -3   6   6      816.89      798.98     10.39 o 
  -2   6   6      334.55      325.31      4.52 o 
  -1   6   6     1077.67     1048.95      7.29 o 
   0   6   6     2656.53     2628.79     13.94 o 
   1   6   6      686.94      681.06      7.34 o 
   2   6   6      708.56      650.56      6.61 o 
   3   6   6       97.15       84.18      3.70 o 
   4   6   6       50.13       41.65      4.13 o 
   5   6   6      740.46      747.39     11.30 o 
   6   6   6      137.03      130.91      5.15 o 
   7   6   6      639.32      631.68     14.93 o 
   8   6   6        8.27       12.24      8.86 o 
   9   6   6     1134.04     1151.38     31.01 o 
 -10   7   6        0.02        0.00      6.69 o 
  -9   7   6        8.12        1.00      3.14 o 
  -8   7   6      451.76      468.33      8.59 o 
  -7   7   6     3059.46     3037.76     19.14 o 
  -6   7   6     3394.85     3458.12     21.85 o 
  -5   7   6      250.50      244.07      6.47 o 
  -4   7   6     1194.38     1177.30     10.61 o 
  -3   7   6      736.59      742.65      7.08 o 
  -2   7   6     4408.81     4429.37     16.95 o 
  -1   7   6     1005.36      971.90      7.46 o 
   0   7   6        0.09        0.00      2.04 o 
   1   7   6     2139.82     2120.99     13.14 o 
   2   7   6      897.56      887.73      8.01 o 
   3   7   6      946.70      971.24     11.05 o 
   4   7   6     1027.54     1078.24     11.90 o 
   5   7   6      135.07      133.24      5.33 o 
   6   7   6     1757.28     1803.18     13.32 o 
   7   7   6       43.92       44.51      6.78 o 
   8   7   6      458.24      497.46     14.63 o 
  -9   8   6      187.76      197.53      8.33 o 
  -8   8   6     1115.33     1080.01     12.73 o 
  -7   8   6       71.12       55.41      5.68 o 
  -6   8   6     1160.17     1121.05     13.39 o 
  -5   8   6     2099.71     2091.05     17.22 o 
  -4   8   6     1611.41     1595.73     11.71 o 
  -3   8   6      726.57      731.00      7.39 o 
  -2   8   6     7978.33     8025.16     22.54 o 
  -1   8   6      361.43      357.82      6.33 o 
   0   8   6      960.67      922.96      9.41 o 
   1   8   6      173.52      172.10      4.73 o 
   2   8   6     1475.32     1468.27     12.09 o 
   3   8   6       54.05       41.83      5.60 o 
   4   8   6      646.47      634.57      9.89 o 
   5   8   6     1778.71     1823.58     16.51 o 
   6   8   6        4.36        1.01      1.54 o 
   7   8   6      893.37      935.83     10.67 o 
   8   8   6       35.87       24.18     11.26 o 
  -8   9   6      716.44      716.49     11.01 o 
  -7   9   6       28.86       30.09      7.37 o 
  -6   9   6        4.21        2.99      3.95 o 
  -5   9   6      666.39      662.22      9.51 o 
  -4   9   6        9.07        1.69      1.63 o 
  -3   9   6        0.18        1.71      2.97 o 
  -2   9   6     6039.86     6063.30     26.32 o 
  -1   9   6       64.18       70.85      4.88 o 
   0   9   6      166.77      168.45      4.99 o 
   1   9   6     3148.13     3239.52     21.01 o 
   2   9   6     1464.43     1502.93     14.74 o 
   3   9   6       87.24       84.04      6.41 o 
   4   9   6      376.90      367.98      8.31 o 
   5   9   6      408.55      402.05     10.34 o 
   6   9   6      284.22      290.95      7.49 o 
   7   9   6       64.50       59.81      7.72 o 
  -8  10   6        4.78        3.06      2.94 o 
  -7  10   6       48.43       52.31      9.17 o 
  -6  10   6        6.71        1.42      2.33 o 
  -5  10   6      123.10      120.10      6.35 o 
  -4  10   6      451.70      444.17      7.32 o 
  -3  10   6      102.60      101.50      4.77 o 
  -2  10   6       50.94       50.29      5.03 o 
  -1  10   6       25.33       19.60      5.29 o 
   0  10   6     1953.14     1951.59     17.08 o 
   1  10   6     3301.51     3382.29     19.96 o 
   2  10   6      626.51      606.62     10.28 o 
   3  10   6      873.16      855.58     14.32 o 
   4  10   6      232.98      235.14      7.91 o 
   5  10   6       64.10       62.22      7.48 o 
   6  10   6      277.45      264.25     10.42 o 
  -6  11   6      459.93      470.29      9.38 o 
  -5  11   6        3.44        5.77      5.72 o 
  -4  11   6       63.52       57.87      6.08 o 
  -3  11   6      326.36      315.06      6.04 o 
  -2  11   6       21.69       25.31      6.02 o 
  -1  11   6      171.60      171.15      7.23 o 
   0  11   6      479.07      480.03      9.66 o 
   1  11   6      872.04      855.71     12.42 o 
   2  11   6        0.88        0.00      3.39 o 
   3  11   6       49.22       49.67      7.22 o 
   4  11   6       76.52       81.06      8.86 o 
   5  11   6       33.47       33.57      9.78 o 
  -5  12   6        5.35        4.72      3.92 o 
  -4  12   6        1.27        0.00      1.92 o 
  -3  12   6       71.19       70.55      8.15 o 
  -2  12   6       43.98       42.28      7.19 o 
  -1  12   6       22.82       23.23      6.42 o 
   0  12   6      110.10       99.90      7.68 o 
   1  12   6      241.55      223.70      8.78 o 
   2  12   6       42.45       44.58      9.83 o 
   3  12   6       65.39       62.14      9.34 o 
  -2  13   6       17.91       17.70      8.48 o 
  -1  13   6      845.36      885.42     12.38 o 
   0  13   6       45.86       56.38      9.00 o 
   1  13   6      238.67      230.22     15.47 o 
 -11   0   7      140.07      133.43     12.20 o 
  -9   0   7      504.43      487.68     18.61 o 
  -7   0   7      401.96      394.43     12.42 o 
  -5   0   7      283.69      275.63      5.88 o 
  -3   0   7       11.22       11.63      2.36 o 
  -1   0   7     4069.82     4164.61     30.86 o 
   1   0   7      616.52      591.20      9.57 o 
   3   0   7      332.90      322.32      5.95 o 
   5   0   7      117.59      116.05      6.21 o 
   7   0   7        2.32        0.88      6.10 o 
   9   0   7       29.87       28.37      9.04 o 
 -11   1   7        2.97        2.18      4.96 o 
 -10   1   7      418.33      432.51      8.04 o 
  -9   1   7       64.61       53.34      4.73 o 
  -8   1   7      311.86      296.18      5.49 o 
  -7   1   7      171.64      169.76      3.78 o 
  -6   1   7        5.35        6.22      2.62 o 
  -5   1   7      275.35      259.67      3.79 o 
  -4   1   7      132.15      113.40      2.60 o 
  -3   1   7        0.47        1.05      0.87 o 
  -2   1   7     2325.80     2289.07      9.99 o 
  -1   1   7     1172.43     1199.09      6.83 o 
   0   1   7      307.15      340.46      3.75 o 
   1   1   7      215.11      212.49      2.98 o 
   2   1   7      472.80      460.09      4.60 o 
   3   1   7       72.69       71.18      3.08 o 
   4   1   7        0.70        7.11      3.81 o 
   5   1   7      493.14      474.01      7.08 o 
   6   1   7        2.71        0.99      2.62 o 
   7   1   7      134.35      116.59      5.93 o 
   8   1   7      671.57      646.89     10.26 o 
   9   1   7        0.73        0.00      8.45 o 
  10   1   7      678.58      675.35     17.20 o 
 -11   2   7       47.96       51.60      6.90 o 
 -10   2   7     1078.38     1097.78     11.03 o 
  -9   2   7      454.01      453.69      7.06 o 
  -8   2   7       70.68       72.89      4.03 o 
  -7   2   7       25.97       20.56      3.53 o 
  -6   2   7     1918.13     1904.61     12.01 o 
  -5   2   7      259.75      253.64      4.06 o 
  -4   2   7     2093.68     2185.09     11.52 o 
  -3   2   7      950.26      966.93     16.56 o 
  -2   2   7       57.34       58.03      2.05 o 
  -1   2   7        3.80        7.56      1.84 o 
   0   2   7     2709.11     2721.50     10.03 o 
   1   2   7      287.60      300.17      4.33 o 
   2   2   7     5298.90     5226.79     16.66 o 
   3   2   7      270.90      254.06      3.79 o 
   4   2   7      412.92      397.20      6.53 o 
   5   2   7      267.86      262.48      6.85 o 
   6   2   7       24.24       25.59      4.66 o 
   7   2   7      232.54      225.07      7.56 o 
   8   2   7      503.01      472.65     18.12 o 
   9   2   7       47.19       56.79     14.64 o 
  10   2   7      565.95      501.70     22.62 o 
 -11   3   7      410.87      429.49      7.91 o 
 -10   3   7      657.74      678.79      9.85 o 
  -9   3   7      358.37      359.74      7.18 o 
  -8   3   7      391.96      385.26      6.25 o 
  -7   3   7        2.73        3.65      4.15 o 
  -6   3   7      760.17      711.01      9.16 o 
  -5   3   7       25.14        9.85      3.35 o 
  -4   3   7    10487.04    10870.31     46.84 o 
  -3   3   7     2176.81     2288.36     13.07 o 
  -2   3   7      113.90       92.94      2.92 o 
  -1   3   7     1127.39     1197.04      6.86 o 
   0   3   7     1957.19     2066.85      7.62 o 
   1   3   7     7253.07     7465.05     18.87 o 
   2   3   7       12.91       13.65      2.43 o 
   3   3   7     1029.73     1009.37      6.91 o 
   4   3   7       28.35       28.43      3.19 o 
   5   3   7      825.79      839.84      9.79 o 
   6   3   7     1295.96     1289.91     15.06 o 
   7   3   7      155.97      147.29      7.15 o 
   8   3   7      754.74      805.05     16.77 o 
   9   3   7      884.29      912.10     23.80 o 
 -11   4   7      169.84      168.44     10.16 o 
 -10   4   7       46.74       43.43      7.62 o 
  -9   4   7       60.99       55.30      6.64 o 
  -8   4   7       24.14       22.29      4.69 o 
  -7   4   7       72.32       72.22      4.80 o 
  -6   4   7     1583.87     1599.85     13.74 o 
  -5   4   7     1665.73     1599.57     15.21 o 
  -4   4   7        2.98        1.31      3.24 o 
  -3   4   7       68.53       99.42      3.63 o 
  -2   4   7     5134.15     5000.20     30.20 o 
  -1   4   7      257.70      244.26      3.85 o 
   0   4   7     5573.55     5683.86     31.28 o 
   1   4   7      685.00      780.17      7.07 o 
   2   4   7     1055.05     1131.08      8.77 o 
   3   4   7      332.05      315.56      4.32 o 
   4   4   7     3236.45     3217.62     14.72 o 
   5   4   7       56.65       56.96      4.18 o 
   6   4   7     3720.66     3748.45     31.38 o 
   7   4   7     4865.86     5010.78    102.77 o 
   8   4   7      955.57      942.18     18.30 o 
   9   4   7       21.94       25.82     11.62 o 
 -10   5   7      184.42      172.95      9.07 o 
  -9   5   7      168.09      157.29      7.80 o 
  -8   5   7     2356.57     2415.30     17.02 o 
  -7   5   7      662.38      672.44      8.99 o 
  -6   5   7     1833.48     1817.50     13.57 o 
  -5   5   7       60.22       60.22      5.06 o 
  -4   5   7       39.66       43.37      4.42 o 
  -3   5   7     1172.31     1129.99      9.49 o 
  -2   5   7       42.48       28.85      2.71 o 
  -1   5   7      492.78      483.00      6.03 o 
   0   5   7     3163.93     3171.32     17.05 o 
   1   5   7      803.90      871.60      9.23 o 
   2   5   7       34.43       33.86      3.40 o 
   3   5   7       59.40       59.17      3.78 o 
   4   5   7     2049.43     2021.47     13.15 o 
   5   5   7     1551.46     1594.24     12.38 o 
   6   5   7     1033.02     1093.77     12.33 o 
   7   5   7     1301.41     1364.53     20.98 o 
   8   5   7     1050.71     1045.13     19.58 o 
   9   5   7      227.38      219.17     13.94 o 
 -10   6   7      363.34      396.97     11.13 o 
  -9   6   7      145.87      141.91      7.50 o 
  -8   6   7      257.72      251.21      6.72 o 
  -7   6   7     4102.90     4123.48     21.87 o 
  -6   6   7       21.80       17.64      4.33 o 
  -5   6   7       95.65       86.56      5.00 o 
  -4   6   7        1.96        0.00      2.12 o 
  -3   6   7       16.49       21.10      2.94 o 
  -2   6   7       62.13       69.31      3.79 o 
  -1   6   7     1261.91     1227.06     11.36 o 
   0   6   7     2441.55     2434.14     15.71 o 
   1   6   7      151.86      133.67      4.51 o 
   2   6   7      757.98      702.09      7.90 o 
   3   6   7      209.98      202.12      4.86 o 
   4   6   7      339.57      331.73      6.95 o 
   5   6   7      433.18      428.19      7.20 o 
   6   6   7       31.61       28.82      5.47 o 
   7   6   7     2085.50     2068.28     21.15 o 
   8   6   7        9.15       10.65     10.47 o 
 -10   7   7       74.33       67.17     10.90 o 
  -9   7   7       64.34       62.30      7.39 o 
  -8   7   7      633.98      624.70      9.87 o 
  -7   7   7     2438.63     2427.39     17.54 o 
  -6   7   7      353.17      352.43      8.01 o 
  -5   7   7       25.45       23.38      4.34 o 
  -4   7   7     1074.61     1067.04      9.61 o 
  -3   7   7        5.46        8.90      3.31 o 
  -2   7   7      563.20      555.99      6.81 o 
  -1   7   7      476.93      453.71      6.95 o 
   0   7   7       43.54       44.82      4.01 o 
   1   7   7      604.67      586.60      7.58 o 
   2   7   7      167.12      157.14      4.17 o 
   3   7   7       15.66       15.52      4.72 o 
   4   7   7       82.70       76.65      5.86 o 
   5   7   7       62.04       55.92      6.26 o 
   6   7   7        0.05        0.00      6.05 o 
   7   7   7      501.84      484.26     11.51 o 
   8   7   7      190.91      189.64     11.52 o 
  -9   8   7       24.10       22.48      7.53 o 
  -8   8   7        0.17        5.39      6.18 o 
  -7   8   7      267.48      265.62      7.18 o 
  -6   8   7        0.28        1.17      5.11 o 
  -5   8   7        0.95        3.14      4.63 o 
  -4   8   7      159.43      153.32      4.79 o 
  -3   8   7      183.95      189.89      4.94 o 
  -2   8   7      387.48      382.53      6.19 o 
  -1   8   7      118.24      109.53      4.68 o 
   0   8   7      232.80      216.72      5.91 o 
   1   8   7       69.39       69.28      4.84 o 
   2   8   7       86.63       82.82      5.23 o 
   3   8   7      123.51      114.01      5.96 o 
   4   8   7      174.45      170.04      6.48 o 
   5   8   7       12.74       15.31      6.22 o 
   6   8   7       81.80       78.55      7.18 o 
   7   8   7       10.44        3.47      5.82 o 
  -8   9   7      278.37      279.50      8.34 o 
  -7   9   7      240.41      225.72      8.46 o 
  -6   9   7       79.00       76.36      6.91 o 
  -5   9   7       88.73       94.60      5.99 o 
  -4   9   7        5.40        7.26      4.49 o 
  -3   9   7      436.46      431.47      6.35 o 
  -2   9   7      779.38      757.41      9.60 o 
  -1   9   7       32.44       28.35      4.25 o 
   0   9   7      208.81      205.19      5.59 o 
   1   9   7      579.72      586.89      8.68 o 
   2   9   7        1.05        1.74      4.70 o 
   3   9   7      172.84      156.71      7.23 o 
   4   9   7      225.26      223.25      7.30 o 
   5   9   7       49.06       40.23      7.33 o 
   6   9   7       51.95       52.11      7.06 o 
  -7  10   7     1129.91     1128.04     16.01 o 
  -6  10   7       22.59       21.16      7.36 o 
  -5  10   7        7.93        4.41      4.22 o 
  -4  10   7      344.20      334.26      6.19 o 
  -3  10   7       27.53       26.63      4.71 o 
  -2  10   7       12.54       11.88      4.75 o 
  -1  10   7      134.54      132.23      5.80 o 
   0  10   7      214.46      203.06      7.22 o 
   1  10   7       86.60       79.83      6.41 o 
   2  10   7      162.12      173.83      7.60 o 
   3  10   7     1068.66     1005.27     13.50 o 
   4  10   7      362.32      373.29     10.64 o 
   5  10   7      386.13      406.97      9.69 o 
   6  10   7      258.91      248.10      8.94 o 
  -6  11   7      349.99      375.73      8.84 o 
  -5  11   7       39.36       36.79      6.95 o 
  -4  11   7     1682.22     1732.90     14.38 o 
  -3  11   7      857.83      892.31     11.49 o 
  -2  11   7       81.73       73.00      7.46 o 
  -1  11   7      527.73      502.63     10.09 o 
   0  11   7      754.04      782.64     10.85 o 
   1  11   7       29.00       20.82      6.08 o 
   2  11   7      121.59       98.47      8.17 o 
   3  11   7     2285.84     2248.14     20.62 o 
   4  11   7        2.65        0.00      8.17 o 
  -4  12   7      229.36      225.34      9.95 o 
  -3  12   7      768.33      813.00     13.01 o 
  -2  12   7       18.09       24.04      8.39 o 
  -1  12   7       50.69       66.81      8.29 o 
   0  12   7       13.38       16.22      6.59 o 
   1  12   7       82.02       69.89      8.83 o 
   2  12   7     1505.88     1608.64     18.14 o 
 -10   0   8      107.44       92.93     11.41 o 
  -8   0   8      231.03      244.21      9.93 o 
  -6   0   8     1132.47     1113.05     14.57 o 
  -4   0   8     1042.03     1091.95     10.85 o 
  -2   0   8      962.65      854.94      9.12 o 
   0   0   8      178.39      282.64      6.68 o 
   2   0   8      855.50      844.73     12.56 o 
   4   0   8      137.32      158.13     10.18 o 
   6   0   8     4480.55     4593.80     50.98 o 
   8   0   8      865.51      929.21     26.78 o 
 -11   1   8        3.80        7.89      8.04 o 
 -10   1   8      445.70      448.00      8.29 o 
  -9   1   8       75.33       79.41      5.57 o 
  -8   1   8      781.70      780.49      9.41 o 
  -7   1   8      251.58      259.16      4.98 o 
  -6   1   8     2852.86     2880.27     14.91 o 
  -5   1   8      868.92      828.63      7.24 o 
  -4   1   8     2350.09     2355.65     10.07 o 
  -3   1   8      374.06      380.72      4.56 o 
  -2   1   8     5775.59     5967.67     21.49 o 
  -1   1   8    25387.15    25965.59     35.86 o 
   0   1   8     8007.12     8286.99     18.90 o 
   1   1   8       25.29       25.75      2.69 o 
   2   1   8      889.22      916.68      8.63 o 
   3   1   8      426.11      397.75      6.21 o 
   4   1   8       77.90       84.24      4.43 o 
   5   1   8      660.98      666.33     10.30 o 
   6   1   8      581.31      568.17     10.35 o 
   7   1   8     1072.59     1093.15     14.86 o 
   8   1   8      193.97      196.78     10.87 o 
   9   1   8        3.07        0.00     14.61 o 
 -11   2   8        1.59        0.00      5.25 o 
 -10   2   8      626.14      646.67      9.87 o 
  -9   2   8      559.83      560.76      8.80 o 
  -8   2   8     1839.40     1856.06     14.29 o 
  -7   2   8       14.49       13.16      3.68 o 
  -6   2   8      270.72      278.68      5.53 o 
  -5   2   8      138.39      125.90      3.61 o 
  -4   2   8      343.95      347.31      4.41 o 
  -3   2   8        0.18        0.44      2.15 o 
  -2   2   8      963.44     1036.06      8.10 o 
  -1   2   8    10842.74    11223.39     31.94 o 
   0   2   8     2145.68     2270.77     11.50 o 
   1   2   8      191.87      181.16      3.85 o 
   2   2   8     2580.22     2539.87     12.81 o 
   3   2   8       29.38       27.12      3.34 o 
   4   2   8     2331.91     2288.19     18.43 o 
   5   2   8      330.49      336.44      7.87 o 
   6   2   8        0.58        3.66      5.05 o 
   7   2   8       50.91       53.10      7.22 o 
   8   2   8      337.23      339.30      9.77 o 
   9   2   8        0.86        0.00      5.88 o 
 -11   3   8       37.11       30.89      7.63 o 
 -10   3   8       75.11       82.40      6.88 o 
  -9   3   8      267.61      259.02      6.71 o 
  -8   3   8      598.13      617.33     11.27 o 
  -7   3   8        5.12        2.24      4.07 o 
  -6   3   8      125.24      122.46      5.16 o 
  -5   3   8      268.19      251.82      5.75 o 
  -4   3   8       72.23       66.56      3.72 o 
  -3   3   8       11.53       13.19      2.65 o 
  -2   3   8      193.48      165.25      3.40 o 
  -1   3   8     2300.38     2357.57     10.48 o 
   0   3   8      231.07      215.37      4.06 o 
   1   3   8      789.19      778.41      7.25 o 
   2   3   8       63.87       62.43      3.37 o 
   3   3   8      257.42      246.04      4.86 o 
   4   3   8        0.07        0.08      2.92 o 
   5   3   8       19.04       14.01      4.03 o 
   6   3   8      200.82      202.07      7.20 o 
   7   3   8        0.60        8.48      7.85 o 
   8   3   8       18.83       13.45      9.84 o 
   9   3   8       30.60       30.33     11.57 o 
 -10   4   8       67.64       67.81      7.89 o 
  -9   4   8        5.63        7.29      8.29 o 
  -8   4   8      232.25      226.77      6.16 o 
  -7   4   8      158.78      149.75      5.98 o 
  -6   4   8      462.36      453.02      8.00 o 
  -5   4   8      188.58      176.12      6.22 o 
  -4   4   8       76.89       71.31      4.33 o 
  -3   4   8       76.08       75.07      3.40 o 
  -2   4   8      157.05      152.79      3.78 o 
  -1   4   8      293.92      296.56      5.62 o 
   0   4   8      487.62      483.55      6.31 o 
   1   4   8      470.69      491.16      7.19 o 
   2   4   8      450.61      448.73      6.09 o 
   3   4   8      293.69      292.08      4.74 o 
   4   4   8      116.55      112.30      4.35 o 
   5   4   8      126.61      128.72      5.50 o 
   6   4   8       19.52       19.69      5.78 o 
   7   4   8        0.05        1.37      8.79 o 
   8   4   8       20.75       21.76     10.38 o 
   9   4   8       37.65       27.66     16.92 o 
 -10   5   8        0.72        0.00      6.02 o 
  -9   5   8      216.53      224.93      7.10 o 
  -8   5   8      665.22      652.87      9.59 o 
  -7   5   8       67.85       61.25      5.74 o 
  -6   5   8      112.74      100.91      4.93 o 
  -5   5   8      119.67      110.07      5.77 o 
  -4   5   8        3.86        1.66      3.22 o 
  -3   5   8      459.05      442.70      7.61 o 
  -2   5   8      289.47      277.30      4.58 o 
  -1   5   8       76.45       70.63      4.02 o 
   0   5   8     1296.58     1306.50     11.84 o 
   1   5   8        1.50        0.00      1.38 o 
   2   5   8       52.50       50.96      4.49 o 
   3   5   8        6.91        4.12      2.98 o 
   4   5   8      360.67      346.67      6.89 o 
   5   5   8      644.36      640.86     12.02 o 
   6   5   8      449.58      430.69     12.54 o 
   7   5   8       62.56       63.91     10.69 o 
   8   5   8        5.63        2.02     10.56 o 
 -10   6   8       41.05       41.04      8.53 o 
  -9   6   8       15.80       18.01      6.27 o 
  -8   6   8      433.85      461.21      8.57 o 
  -7   6   8     2383.28     2380.05     17.15 o 
  -6   6   8      124.26      138.11      6.08 o 
  -5   6   8       79.07       68.12      5.33 o 
  -4   6   8      220.37      211.91      5.45 o 
  -3   6   8       11.78       11.61      3.45 o 
  -2   6   8       23.40       22.76      3.48 o 
  -1   6   8      747.49      722.83      9.32 o 
   0   6   8       44.72       37.62      3.96 o 
   1   6   8      704.19      648.78      8.88 o 
   2   6   8      647.69      619.68      8.78 o 
   3   6   8       15.01       10.30      4.07 o 
   4   6   8     2675.68     2728.84     20.98 o 
   5   6   8      921.27      917.03     17.03 o 
   6   6   8       73.20       70.39      7.74 o 
   7   6   8       84.38       88.19     11.07 o 
   8   6   8        5.73        6.88     11.20 o 
  -9   7   8      160.74      155.23      8.30 o 
  -8   7   8     1438.17     1412.42     14.40 o 
  -7   7   8      376.72      372.83      7.87 o 
  -6   7   8      278.38      274.26      7.48 o 
  -5   7   8        8.46       11.74      4.41 o 
  -4   7   8     2631.72     2640.28     15.26 o 
  -3   7   8     1072.64     1078.10      9.74 o 
  -2   7   8     4143.01     4129.29     20.26 o 
  -1   7   8       29.22       27.09      3.62 o 
   0   7   8       13.24       12.88      3.84 o 
   1   7   8       12.76       15.82      3.60 o 
   2   7   8      260.00      269.21      5.31 o 
   3   7   8      706.16      710.30     10.21 o 
   4   7   8      987.02     1034.41     12.41 o 
   5   7   8      396.59      397.43     12.40 o 
   6   7   8       75.76       78.71      8.80 o 
   7   7   8      372.00      349.97     12.95 o 
  -9   8   8      371.98      413.80      9.22 o 
  -8   8   8       45.40       39.27      7.62 o 
  -7   8   8     1893.95     1909.22     16.58 o 
  -6   8   8      242.22      242.74      7.55 o 
  -5   8   8      718.23      731.99     10.16 o 
  -4   8   8       58.10       49.11      5.17 o 
  -3   8   8     1382.42     1374.19     12.64 o 
  -2   8   8      731.80      755.83      9.51 o 
  -1   8   8      902.33      897.44     10.10 o 
   0   8   8      577.33      576.33      8.26 o 
   1   8   8      228.87      227.50      5.78 o 
   2   8   8     1332.39     1320.55     13.99 o 
   3   8   8      344.57      338.08      7.93 o 
   4   8   8      456.23      453.69      9.10 o 
   5   8   8      953.12      993.72     13.06 o 
   6   8   8      493.07      496.30     11.70 o 
   7   8   8      561.85      576.51     23.53 o 
  -8   9   8       26.44       40.87      7.96 o 
  -7   9   8      203.31      217.03      8.85 o 
  -6   9   8     1959.28     2084.58     17.34 o 
  -5   9   8        4.36        4.89      5.66 o 
  -4   9   8      215.78      205.18      5.72 o 
  -3   9   8       34.31       33.45      5.24 o 
  -2   9   8       85.59       76.85      5.36 o 
  -1   9   8      133.55      133.21      5.61 o 
   0   9   8     1618.05     1624.21     13.82 o 
   1   9   8       75.54       76.31      8.07 o 
   2   9   8     1165.30     1151.90     13.84 o 
   3   9   8       31.89       31.26      6.57 o 
   4   9   8      158.48      176.60      8.16 o 
   5   9   8     1148.46     1196.42     14.89 o 
   6   9   8      208.58      216.76      9.59 o 
  -7  10   8     1057.36     1059.72     15.29 o 
  -6  10   8       29.72       28.42      7.20 o 
  -5  10   8      220.77      207.58      7.74 o 
  -4  10   8      426.62      422.83      8.40 o 
  -3  10   8       21.45       21.06      5.59 o 
  -2  10   8       23.37       19.13      5.19 o 
  -1  10   8      136.31      131.79      6.08 o 
   0  10   8      108.90      113.06      7.78 o 
   1  10   8     1153.50     1171.65     14.58 o 
   2  10   8       61.96       63.00      7.42 o 
   3  10   8        8.81        3.07      8.01 o 
   4  10   8       50.17       37.14     10.04 o 
   5  10   8      911.77      957.33     22.44 o 
  -5  11   8       60.40       52.45      7.71 o 
  -4  11   8      729.96      734.30     11.03 o 
  -3  11   8       29.91       29.00      6.60 o 
  -2  11   8      114.21      113.83      8.50 o 
  -1  11   8      268.79      271.20      8.30 o 
   0  11   8       31.73       31.51      6.26 o 
   1  11   8      470.04      478.61     10.37 o 
   2  11   8       57.36       52.33      7.96 o 
   3  11   8       88.50       84.23      8.70 o 
  -3  12   8        2.02        9.22      8.02 o 
  -2  12   8       41.07       37.98      8.46 o 
  -1  12   8      105.66      111.70      9.02 o 
   0  12   8       79.84       79.43      8.69 o 
   1  12   8        3.26        0.00      9.01 o 
 -11   0   9      105.38       99.71     18.91 o 
  -9   0   9      163.75      158.61     14.68 o 
  -7   0   9     1053.11     1066.59     16.43 o 
  -5   0   9       70.85       65.99      5.18 o 
  -3   0   9      517.84      502.10      7.76 o 
  -1   0   9      441.58      453.29      7.09 o 
   1   0   9      169.81      167.58      6.64 o 
   3   0   9       20.84       17.57      5.70 o 
   5   0   9       19.51       14.20      8.73 o 
   7   0   9       10.55        9.20     12.02 o 
   9   0   9        3.78        2.62     15.47 o 
 -11   1   9      125.81      137.05     14.20 o 
 -10   1   9        7.02        4.28      9.70 o 
  -9   1   9     1270.93     1292.41     25.94 o 
  -8   1   9      804.20      804.59     12.84 o 
  -7   1   9      157.12      155.35      6.46 o 
  -6   1   9      826.89      827.54      9.91 o 
  -5   1   9       68.50       65.89      3.87 o 
  -4   1   9        9.34        9.65      2.93 o 
  -3   1   9      392.01      389.40      4.92 o 
  -2   1   9       28.42       25.48      2.51 o 
  -1   1   9       56.10       59.00      2.91 o 
   0   1   9     1957.51     1936.61     11.17 o 
   1   1   9        0.10        0.90      3.52 o 
   2   1   9      736.30      721.88     12.54 o 
   3   1   9        0.88        0.00      2.26 o 
   4   1   9      925.83      933.98     12.65 o 
   5   1   9       51.11       48.17      7.57 o 
   6   1   9        2.59        4.18      6.36 o 
   7   1   9       41.16       36.63      8.54 o 
   8   1   9      299.32      321.92     21.35 o 
   9   1   9       16.24       16.62     11.13 o 
 -11   2   9      189.15      189.77     10.28 o 
 -10   2   9      522.26      519.38      9.64 o 
  -9   2   9     2987.02     3077.70     20.65 o 
  -8   2   9     3169.92     3219.28     19.08 o 
  -7   2   9      334.94      328.13      6.40 o 
  -6   2   9     1243.08     1252.16     10.92 o 
  -5   2   9        0.03        0.00      1.71 o 
  -4   2   9        3.14        5.47      2.85 o 
  -3   2   9      207.14      210.97      4.45 o 
  -2   2   9      523.19      531.27      6.27 o 
  -1   2   9      171.34      167.47      3.38 o 
   0   2   9      371.82      372.49      5.59 o 
   1   2   9      304.40      281.07      4.86 o 
   2   2   9        4.94        1.54      1.72 o 
   3   2   9       81.03       71.76      5.10 o 
   4   2   9     3610.69     3642.91     24.89 o 
   5   2   9      309.05      310.55     10.52 o 
   6   2   9      461.93      471.26     13.13 o 
   7   2   9      297.52      313.13     11.81 o 
   8   2   9        1.17        0.00      7.29 o 
 -10   3   9       81.99       70.89      7.58 o 
  -9   3   9      834.04      873.34     11.15 o 
  -8   3   9      168.88      168.64      6.12 o 
  -7   3   9      839.49      830.57      9.79 o 
  -6   3   9      377.62      380.03      6.61 o 
  -5   3   9       30.64       31.85      3.56 o 
  -4   3   9      399.95      395.60      5.48 o 
  -3   3   9      913.21      934.12      7.72 o 
  -2   3   9     3051.97     3041.26     13.06 o 
  -1   3   9      669.02      689.18      8.28 o 
   0   3   9      447.00      432.42      6.77 o 
   1   3   9        2.89        0.24      1.24 o 
   2   3   9      144.22      127.95      7.18 o 
   3   3   9       10.16        9.47      4.42 o 
   4   3   9      340.18      344.26      6.94 o 
   5   3   9     3565.00     3632.41     24.86 o 
   6   3   9        8.92        2.42      4.20 o 
   7   3   9       69.23       67.12      9.83 o 
   8   3   9       22.40       21.25      9.97 o 
 -10   4   9     1985.78     2105.80     17.90 o 
  -9   4   9     1636.18     1621.31     16.83 o 
  -8   4   9        0.14        7.30      5.83 o 
  -7   4   9        0.44        3.95      4.38 o 
  -6   4   9      164.32      167.05      6.56 o 
  -5   4   9       24.83       24.06      4.22 o 
  -4   4   9      716.61      682.44      9.09 o 
  -3   4   9      535.27      517.98      6.69 o 
  -2   4   9      296.97      314.43      6.33 o 
  -1   4   9     2720.87     2701.92     16.26 o 
   0   4   9     2589.93     2605.74     16.05 o 
   1   4   9       26.19       23.71      4.90 o 
   2   4   9     1085.19     1090.65     11.98 o 
   3   4   9       37.11       39.63      4.71 o 
   4   4   9      343.52      352.47      7.22 o 
   5   4   9     2657.98     2763.97     16.99 o 
   6   4   9     3876.90     3999.97     33.49 o 
   7   4   9      515.73      528.73     14.20 o 
   8   4   9     1426.88     1549.93     24.25 o 
 -10   5   9       85.95       92.80     11.92 o 
  -9   5   9       29.82       29.30      6.33 o 
  -8   5   9        5.89        6.22      5.65 o 
  -7   5   9      272.86      272.76      6.72 o 
  -6   5   9      952.49      920.57     11.55 o 
  -5   5   9      403.38      402.72      7.89 o 
  -4   5   9     2691.34     2711.64     17.99 o 
  -3   5   9     1016.95     1009.75     10.83 o 
  -2   5   9       41.54       47.68      4.34 o 
  -1   5   9       87.84       88.61      4.59 o 
   0   5   9      692.33      681.14     10.61 o 
   1   5   9      526.58      510.76      8.06 o 
   2   5   9     6136.50     6201.05     26.46 o 
   3   5   9       82.63       78.92      5.25 o 
   4   5   9      647.54      640.95     13.33 o 
   5   5   9      452.34      444.44      8.44 o 
   6   5   9      482.52      471.61     13.26 o 
   7   5   9      403.08      434.75     13.54 o 
   8   5   9       35.98       32.89     11.63 o 
  -9   6   9       62.24       61.51      7.70 o 
  -8   6   9      612.72      612.12      9.89 o 
  -7   6   9        3.37        2.42      5.02 o 
  -6   6   9      175.75      181.17      6.56 o 
  -5   6   9      840.64      820.61     11.08 o 
  -4   6   9        1.72        2.77      4.74 o 
  -3   6   9     1394.04     1387.96     13.09 o 
  -2   6   9      859.42      845.39     10.58 o 
  -1   6   9        8.68        8.23      3.74 o 
   0   6   9       76.42       70.27      4.77 o 
   1   6   9       37.27       39.81      4.40 o 
   2   6   9     2192.64     2205.96     16.57 o 
   3   6   9      239.45      235.30      5.72 o 
   4   6   9      916.00      944.76     17.53 o 
   5   6   9      379.85      385.23     12.21 o 
   6   6   9       58.71       64.46      9.79 o 
   7   6   9      328.76      338.34     12.92 o 
  -9   7   9      290.53      291.64      8.93 o 
  -8   7   9        4.00        8.59      6.52 o 
  -7   7   9       34.75       38.65      5.94 o 
  -6   7   9        1.32        0.29      2.02 o 
  -5   7   9      246.02      240.83      6.42 o 
  -4   7   9       34.43       27.62      4.41 o 
  -3   7   9      379.29      373.42      7.19 o 
  -2   7   9     1477.49     1439.88     19.88 o 
  -1   7   9      109.05      100.62      5.26 o 
   0   7   9      260.37      252.26      6.59 o 
   1   7   9        7.30        9.33      4.07 o 
   2   7   9      210.96      219.60      5.65 o 
   3   7   9      185.92      186.49      6.43 o 
   4   7   9        6.11        1.69      6.09 o 
   5   7   9        8.54        9.08      8.34 o 
   6   7   9      127.88      144.44     12.36 o 
   7   7   9        7.26        2.34     40.94 o 
  -8   8   9      155.21      142.00      9.03 o 
  -7   8   9      145.02      142.77      7.48 o 
  -6   8   9      224.36      229.29      7.03 o 
  -5   8   9        7.90        9.20      5.17 o 
  -4   8   9      108.52      114.08      6.97 o 
  -3   8   9        0.02        3.09      5.10 o 
  -2   8   9      894.82      881.51     10.56 o 
  -1   8   9       13.32       13.57      4.25 o 
   0   8   9        4.15        6.89      4.87 o 
   1   8   9        0.02        0.00      1.12 o 
   2   8   9      782.59      798.68     11.50 o 
   3   8   9       27.83       18.08      5.85 o 
   4   8   9       33.33       28.53      6.74 o 
   5   8   9       30.81       30.32      9.53 o 
   6   8   9      322.82      334.58     13.57 o 
  -7   9   9        1.76        0.00      3.63 o 
  -6   9   9      122.95      117.32      8.95 o 
  -5   9   9        1.93        3.69      3.92 o 
  -4   9   9      375.19      369.09      7.90 o 
  -3   9   9       69.03       58.50      5.65 o 
  -2   9   9      351.13      347.34      7.52 o 
  -1   9   9      131.47      132.15      6.13 o 
   0   9   9      117.68      113.43      6.40 o 
   1   9   9       51.08       46.79      6.49 o 
   2   9   9      476.15      466.02      9.60 o 
   3   9   9      130.17      126.03      8.15 o 
   4   9   9       34.64       28.33      8.98 o 
   5   9   9        1.98        0.21      5.79 o 
  -6  10   9      112.49      116.46     10.19 o 
  -5  10   9      390.49      418.80     10.15 o 
  -4  10   9      527.88      533.92      9.55 o 
  -3  10   9      501.24      505.53      9.13 o 
  -2  10   9     1060.44     1075.32     12.57 o 
  -1  10   9       84.83       76.67      6.77 o 
   0  10   9       90.00       99.90      8.07 o 
   1  10   9      511.35      553.11     10.70 o 
   2  10   9        2.80        0.94      3.65 o 
   3  10   9      601.90      625.67     11.66 o 
   4  10   9       64.62       65.76      9.64 o 
  -4  11   9       44.32       49.98      7.46 o 
  -3  11   9      169.09      165.21      8.39 o 
  -2  11   9     1407.54     1478.90     15.12 o 
  -1  11   9      245.95      257.51     11.37 o 
   0  11   9     1718.75     1782.64     19.68 o 
   1  11   9      694.03      703.19     12.47 o 
   2  11   9        1.21        0.00      7.45 o 
 -10   0  10      994.72     1085.18     29.75 o 
  -8   0  10     1606.34     1678.82     32.91 o 
  -6   0  10        1.50        2.90      5.66 o 
  -4   0  10     1691.83     1671.71     14.72 o 
  -2   0  10     3613.35     3689.56     20.56 o 
   0   0  10       16.40       17.23      4.88 o 
   2   0  10     1844.94     1822.51     20.37 o 
   4   0  10     1073.62     1131.23     25.23 o 
   6   0  10        9.46        1.20     11.63 o 
   8   0  10     4320.49     4497.26     60.24 o 
 -10   1  10       32.68       28.12     10.59 o 
  -9   1  10      937.45      976.88     15.17 o 
  -8   1  10       53.64       49.48      7.02 o 
  -7   1  10      323.04      329.32      8.64 o 
  -6   1  10      279.46      295.61      5.93 o 
  -5   1  10       20.04       19.26      3.68 o 
  -4   1  10     1786.10     1811.72     12.20 o 
  -3   1  10      144.99      130.20      3.93 o 
  -2   1  10      975.82      972.82      7.67 o 
  -1   1  10      571.14      571.71      6.69 o 
   0   1  10     1003.01     1006.84     13.19 o 
   1   1  10      698.24      710.22     13.72 o 
   2   1  10      898.53      912.71     10.40 o 
   3   1  10     1435.96     1462.33     13.54 o 
   4   1  10     2878.40     2946.06     22.86 o 
   5   1  10      100.56       88.48      8.84 o 
   6   1  10      321.46      330.34     11.82 o 
   7   1  10      170.20      160.79     12.19 o 
   8   1  10       62.12       69.02     11.38 o 
 -10   2  10       56.93       56.00     11.35 o 
  -9   2  10        5.15        3.77      6.21 o 
  -8   2  10      500.94      503.70      9.62 o 
  -7   2  10       11.58       11.39      5.10 o 
  -6   2  10     4971.91     4991.11     22.32 o 
  -5   2  10       29.28       27.03      3.94 o 
  -4   2  10      314.89      319.51      5.71 o 
  -3   2  10      380.91      385.97      5.99 o 
  -2   2  10       28.15       30.93      3.41 o 
  -1   2  10      223.08      225.43      5.32 o 
   0   2  10       83.33       80.07      4.64 o 
   1   2  10       53.67       52.16      4.74 o 
   2   2  10      468.86      456.77      7.67 o 
   3   2  10       66.17       68.29      6.22 o 
   4   2  10     1985.93     2000.40     21.20 o 
   5   2  10      219.05      218.96      9.68 o 
   6   2  10      524.83      538.31     14.39 o 
   7   2  10        6.93        8.67     13.55 o 
   8   2  10        0.87        2.67     10.06 o 
 -10   3  10      976.77     1021.23     14.59 o 
  -9   3  10       27.46       24.77      7.07 o 
  -8   3  10        2.37        0.58      5.02 o 
  -7   3  10        0.10        0.00      4.67 o 
  -6   3  10     1772.18     1783.28     13.88 o 
  -5   3  10       62.29       57.17      4.86 o 
  -4   3  10       10.34       13.86      3.34 o 
  -3   3  10      287.70      293.30      4.93 o 
  -2   3  10       31.37       33.98      3.63 o 
  -1   3  10       11.27       10.50      3.45 o 
   0   3  10      386.40      383.59      6.84 o 
   1   3  10        0.76        2.72      3.68 o 
   2   3  10     1124.79     1109.07     13.12 o 
   3   3  10       23.00       29.34      7.98 o 
   4   3  10        4.18        5.41      5.12 o 
   5   3  10      331.38      346.57     16.78 o 
   6   3  10       10.22       14.40      8.55 o 
   7   3  10       76.25       74.31     10.60 o 
   8   3  10       88.13       88.73     14.40 o 
 -10   4  10      111.70      105.46      8.74 o 
  -9   4  10       31.13       29.38      6.09 o 
  -8   4  10      117.66      119.23      6.89 o 
  -7   4  10       82.82       77.47      5.64 o 
  -6   4  10      153.10      148.44      4.89 o 
  -5   4  10       42.56       37.91      4.27 o 
  -4   4  10     1012.57      993.74      9.88 o 
  -3   4  10      245.69      239.11      4.63 o 
  -2   4  10      168.73      161.87      5.13 o 
  -1   4  10        2.98        5.53      4.00 o 
   0   4  10      349.40      344.36      6.77 o 
   1   4  10      263.39      262.77      7.10 o 
   2   4  10       37.44       39.50      5.95 o 
   3   4  10       79.95       60.62      7.66 o 
   4   4  10      303.22      279.49      9.94 o 
   5   4  10     1046.90     1064.39     14.87 o 
   6   4  10      187.17      175.91     11.97 o 
   7   4  10       10.62        9.90     14.11 o 
  -9   5  10       99.68       90.34      9.52 o 
  -8   5  10      220.39      219.14      7.25 o 
  -7   5  10      199.94      195.25      7.28 o 
  -6   5  10      209.81      213.79      6.05 o 
  -5   5  10        0.02        0.00      1.39 o 
  -4   5  10      798.99      774.96     10.34 o 
  -3   5  10       71.50       67.29      5.95 o 
  -2   5  10        9.24        8.91      3.83 o 
  -1   5  10     1322.54     1340.26     12.63 o 
   0   5  10       30.89       31.31      4.92 o 
   1   5  10        1.52        1.33      4.38 o 
   2   5  10      784.62      774.52     10.26 o 
   3   5  10      107.29       99.58      7.50 o 
   4   5  10      404.80      402.88      9.71 o 
   5   5  10      334.24      334.34     11.85 o 
   6   5  10       40.68       48.80     14.29 o 
   7   5  10      563.37      562.22     23.55 o 
  -9   6  10       84.90       86.25      9.12 o 
  -8   6  10       24.91       28.69      6.59 o 
  -7   6  10        5.33        0.04      1.81 o 
  -6   6  10      561.36      552.86      9.04 o 
  -5   6  10      193.80      185.16      6.52 o 
  -4   6  10      786.62      804.43     10.99 o 
  -3   6  10      996.51     1018.32     14.04 o 
  -2   6  10       40.32       43.09      5.37 o 
  -1   6  10      208.93      220.13      7.16 o 
   0   6  10       56.87       51.10      4.93 o 
   1   6  10       67.27       68.06      5.82 o 
   2   6  10        0.08        0.07      4.33 o 
   3   6  10      695.87      719.88     12.48 o 
   4   6  10        2.56        0.82      4.96 o 
   5   6  10       18.77       24.38      8.50 o 
   6   6  10      522.94      542.59     22.47 o 
  -8   7  10      119.17      118.63      8.78 o 
  -7   7  10      987.57      997.60     11.36 o 
  -6   7  10       77.57       77.27      6.82 o 
  -5   7  10      482.48      470.65      8.45 o 
  -4   7  10       28.88       27.28      5.19 o 
  -3   7  10     2246.25     2297.05     21.36 o 
  -2   7  10     3763.92     3907.04     27.15 o 
  -1   7  10        1.16        0.20      4.38 o 
   0   7  10     1716.00     1734.02     15.85 o 
   1   7  10      203.97      200.68      6.49 o 
   2   7  10       96.08      102.53      5.50 o 
   3   7  10      273.02      265.02      8.67 o 
   4   7  10        2.79        0.00      5.80 o 
   5   7  10      128.70      136.17     11.95 o 
   6   7  10       81.33       94.48     19.47 o 
  -7   8  10      876.14      931.69     11.48 o 
  -6   8  10      718.49      742.62     11.03 o 
  -5   8  10       11.64       11.06      6.00 o 
  -4   8  10      984.73      966.06     13.27 o 
  -3   8  10     1451.30     1464.50     15.69 o 
  -2   8  10     2944.16     3004.40     19.47 o 
  -1   8  10      968.46      991.97     11.47 o 
   0   8  10       22.54       15.44      5.14 o 
   1   8  10     1606.77     1617.30     14.22 o 
   2   8  10       66.39       52.92      6.42 o 
   3   8  10        8.41        7.18      6.36 o 
   4   8  10      310.85      302.45     17.35 o 
   5   8  10       80.27       75.28     12.18 o 
  -6   9  10        4.29        0.32      2.19 o 
  -5   9  10      413.73      409.80      9.91 o 
  -4   9  10      960.78      997.33     13.93 o 
  -3   9  10        2.86        1.70      3.87 o 
  -2   9  10        2.74        0.18      3.23 o 
  -1   9  10       85.90       81.74      7.26 o 
   0   9  10        0.27        0.02      3.76 o 
   1   9  10       20.78       19.23      6.24 o 
   2   9  10      799.83      848.79     12.82 o 
   3   9  10       97.90       96.09      9.72 o 
   4   9  10      925.39      979.47     16.39 o 
  -5  10  10      276.80      274.39      9.66 o 
  -4  10  10       50.19       44.83      7.47 o 
  -3  10  10      470.84      491.49      9.41 o 
  -2  10  10       16.48       15.85      6.38 o 
  -1  10  10       30.18       22.80      6.19 o 
   0  10  10     1277.76     1308.51     21.76 o 
   1  10  10      711.18      701.06     14.14 o 
   2  10  10       16.65       15.44      7.78 o 
   3  10  10      551.82      541.91     12.84 o 
  -2  11  10       47.99       54.28      7.62 o 
  -1  11  10        3.93        6.73      8.17 o 
   0  11  10     1567.55     1533.29     18.01 o 
  -9   0  11      268.64      278.68     16.74 o 
  -7   0  11        0.01        0.00      4.00 o 
  -5   0  11      523.72      537.65     12.14 o 
  -3   0  11      732.51      754.77     21.87 o 
  -1   0  11     3172.47     3175.05     43.11 o 
   1   0  11        3.39        4.94      5.42 o 
   3   0  11      642.44      666.85     14.11 o 
   5   0  11       51.81       46.84     11.87 o 
   7   0  11      537.76      520.84     21.88 o 
 -10   1  11       14.72       17.07     17.39 o 
  -9   1  11        7.25        6.92      9.11 o 
  -8   1  11      428.72      425.81     10.51 o 
  -7   1  11       75.12       68.68      6.93 o 
  -6   1  11        4.57        3.86      4.59 o 
  -5   1  11       12.92       13.23      3.99 o 
  -4   1  11      924.67      939.50      9.40 o 
  -3   1  11       11.17       11.72      3.37 o 
  -2   1  11        5.84       10.19      4.63 o 
  -1   1  11       78.08       87.77      4.74 o 
   0   1  11        6.05        8.69      4.46 o 
   1   1  11       59.44       53.70      5.00 o 
   2   1  11      616.15      618.42      9.22 o 
   3   1  11       12.68       12.77      4.67 o 
   4   1  11      789.64      782.40     12.86 o 
   5   1  11      101.46       96.18      9.47 o 
   6   1  11        0.01        0.00     10.53 o 
   7   1  11      200.52      206.96     13.56 o 
 -10   2  11       18.35       20.34     12.59 o 
  -9   2  11      175.08      183.08     10.05 o 
  -8   2  11       55.62       50.76      8.23 o 
  -7   2  11      343.10      356.98      8.03 o 
  -6   2  11      792.90      776.69     10.67 o 
  -5   2  11       29.64       31.38      4.58 o 
  -4   2  11     4127.55     4233.96     20.59 o 
  -3   2  11        0.04        0.00      0.77 o 
  -2   2  11      567.51      578.44      8.41 o 
  -1   2  11        2.81        3.14      4.27 o 
   0   2  11      365.04      363.53      8.37 o 
   1   2  11       37.11       33.41      4.86 o 
   2   2  11      251.42      252.20      6.47 o 
   3   2  11      441.98      430.55     11.55 o 
   4   2  11      212.84      203.84      7.69 o 
   5   2  11       24.52       20.21      8.19 o 
   6   2  11      155.80      149.96     11.84 o 
   7   2  11       81.11       82.52     12.13 o 
  -9   3  11        0.51        1.79      5.21 o 
  -8   3  11       56.95       51.60      7.28 o 
  -7   3  11      344.30      353.27      7.39 o 
  -6   3  11      163.85      156.21      5.70 o 
  -5   3  11       44.00       36.81      4.41 o 
  -4   3  11     1306.79     1331.15     11.41 o 
  -3   3  11        0.64        0.00      2.80 o 
  -2   3  11      753.52      745.37      9.80 o 
  -1   3  11      361.22      351.51      7.01 o 
   0   3  11     5157.90     5207.50     24.22 o 
   1   3  11      472.22      449.03      9.56 o 
   2   3  11     1473.77     1462.57     20.15 o 
   3   3  11      677.95      671.09     14.48 o 
   4   3  11      371.84      371.54      9.38 o 
   5   3  11        1.83        2.61      6.51 o 
   6   3  11      340.36      378.26     12.96 o 
   7   3  11      119.22      124.72     13.38 o 
  -9   4  11      217.01      221.01      9.57 o 
  -8   4  11      978.89     1031.69     13.95 o 
  -7   4  11        3.83        0.25      1.89 o 
  -6   4  11       63.47       72.63      5.75 o 
  -5   4  11       42.98       46.56      4.84 o 
  -4   4  11       38.71       34.45      4.50 o 
  -3   4  11       19.77       12.86      4.97 o 
  -2   4  11      520.85      519.51      8.45 o 
  -1   4  11       66.28       63.55      5.31 o 
   0   4  11     3468.52     3486.06     20.48 o 
   1   4  11      144.83      130.51     12.87 o 
   2   4  11        1.46        0.00      2.41 o 
   3   4  11      204.02      204.11      9.20 o 
   4   4  11      192.66      196.79      9.83 o 
   5   4  11      117.77      110.50     10.52 o 
   6   4  11      160.01      164.34     12.64 o 
  -9   5  11      436.56      462.55     10.70 o 
  -8   5  11       85.17       89.00      8.51 o 
  -7   5  11      206.21      205.21      7.05 o 
  -6   5  11     1215.82     1221.35     12.61 o 
  -5   5  11        6.57        1.17      1.80 o 
  -4   5  11      260.54      260.18      8.18 o 
  -3   5  11       31.18       25.89      5.18 o 
  -2   5  11     1367.60     1397.42     13.51 o 
  -1   5  11      661.95      669.68      9.68 o 
   0   5  11      191.62      181.50      6.88 o 
   1   5  11       55.23       57.84      6.16 o 
   2   5  11      218.90      205.61      9.16 o 
   3   5  11      154.19      143.39      9.48 o 
   4   5  11     1309.76     1328.15     20.89 o 
   5   5  11       11.00       16.89      9.05 o 
   6   5  11     3249.35     3376.01     52.64 o 
  -8   6  11       12.58       12.35      7.49 o 
  -7   6  11      397.25      397.37      7.74 o 
  -6   6  11     1131.50     1151.50     14.27 o 
  -5   6  11        8.17        5.30      5.46 o 
  -4   6  11      319.43      312.07      9.14 o 
  -3   6  11       15.03       18.87      5.56 o 
  -2   6  11       22.19       24.49      5.35 o 
  -1   6  11      128.84      139.20      7.39 o 
   0   6  11      351.18      359.86      9.01 o 
   1   6  11       14.68       16.12      5.58 o 
   2   6  11      237.95      241.99     10.02 o 
   3   6  11        0.89        0.00      5.13 o 
   4   6  11       29.38       26.00     14.22 o 
   5   6  11      224.67      232.06     12.89 o 
   6   6  11     1513.86     1543.07     37.16 o 
  -7   7  11     1346.64     1353.75     13.40 o 
  -6   7  11        5.85        3.65      6.69 o 
  -5   7  11      104.42       97.95      7.21 o 
  -4   7  11      136.49      129.65      8.47 o 
  -3   7  11       46.08       57.07      6.87 o 
  -2   7  11      467.26      472.43     10.73 o 
  -1   7  11       29.71       34.80      6.44 o 
   0   7  11       81.12       75.33      6.53 o 
   1   7  11      338.25      328.69      8.07 o 
   2   7  11       65.77       68.30      6.63 o 
   3   7  11        7.10        1.33      8.37 o 
   4   7  11      119.43      117.98     12.55 o 
   5   7  11      266.30      274.49     21.16 o 
  -7   8  11      226.69      225.83      8.97 o 
  -6   8  11      211.93      221.00     10.24 o 
  -5   8  11       42.69       40.72      7.32 o 
  -4   8  11       44.80       38.77      6.66 o 
  -3   8  11      503.22      494.96     10.18 o 
  -2   8  11       20.69       29.11      6.21 o 
  -1   8  11       27.08       26.13      5.28 o 
   0   8  11       17.06       15.83      5.42 o 
   1   8  11       48.10       45.46      7.62 o 
   2   8  11       59.60       60.89      7.28 o 
   3   8  11       88.33       75.06     11.32 o 
   4   8  11      180.52      173.31     18.47 o 
  -5   9  11      133.63      129.07      9.32 o 
  -4   9  11        3.65        0.97      6.08 o 
  -3   9  11      343.92      340.99      9.21 o 
  -2   9  11        0.30        1.36      4.86 o 
  -1   9  11        0.73        0.00      2.83 o 
   0   9  11       18.27       17.49      6.10 o 
   1   9  11      656.26      682.41     13.90 o 
   2   9  11      138.22      123.64     11.42 o 
   3   9  11       20.98       13.80      9.59 o 
  -3  10  11      219.40      227.50      8.29 o 
  -2  10  11      236.99      254.71      8.61 o 
  -1  10  11      251.02      243.37      8.34 o 
   0  10  11       91.25       86.62      9.44 o 
   1  10  11       34.36       33.03      9.14 o 
  -8   0  12      724.46      747.25     24.17 o 
  -6   0  12     1352.60     1483.40     20.74 o 
  -4   0  12      346.01      343.73     10.15 o 
  -2   0  12       31.37       25.31     10.41 o 
   0   0  12     1747.17     1840.44     21.36 o 
   2   0  12     1109.98     1149.91     18.24 o 
   4   0  12      627.75      609.54     20.83 o 
   6   0  12       12.49       12.85     14.95 o 
  -9   1  12      198.27      193.71     11.78 o 
  -8   1  12      331.92      351.26      9.93 o 
  -7   1  12      578.18      582.44     11.77 o 
  -6   1  12      349.73      345.53      7.77 o 
  -5   1  12        0.25        0.00      4.82 o 
  -4   1  12      243.40      259.80      6.52 o 
  -3   1  12      578.68      581.42      7.79 o 
  -2   1  12      985.14      942.60     10.81 o 
  -1   1  12     3164.42     3083.11     24.12 o 
   0   1  12        1.00        0.00      4.88 o 
   1   1  12      103.08       96.93      6.14 o 
   2   1  12      351.00      358.31      7.76 o 
   3   1  12        6.21        0.74      1.81 o 
   4   1  12       19.91       23.06      6.87 o 
   5   1  12      157.64      170.04     11.59 o 
   6   1  12      800.54      821.68     18.65 o 
  -9   2  12       25.15       22.88      9.66 o 
  -8   2  12       14.59       13.25      8.32 o 
  -7   2  12      316.75      345.47     11.86 o 
  -6   2  12      203.15      191.56      9.85 o 
  -5   2  12        1.31        0.58      1.05 o 
  -4   2  12      906.62      939.55     10.00 o 
  -3   2  12        5.26        0.00      3.08 o 
  -2   2  12     4918.20     4806.61     23.94 o 
  -1   2  12     5051.43     4980.41     29.07 o 
   0   2  12      500.71      468.46      9.89 o 
   1   2  12      121.93      124.33      6.85 o 
   2   2  12      352.06      345.34      9.05 o 
   3   2  12       22.22       14.10      5.91 o 
   4   2  12      836.36      815.30     13.77 o 
   5   2  12        0.92        0.00      7.14 o 
   6   2  12       14.79        7.08     11.08 o 
  -9   3  12      146.08      141.67     11.43 o 
  -8   3  12      588.21      617.76     13.07 o 
  -7   3  12       55.77       48.15      7.03 o 
  -6   3  12       77.56       83.38      6.38 o 
  -5   3  12      142.53      147.15      6.39 o 
  -4   3  12       39.39       39.67      5.40 o 
  -3   3  12        1.37        0.00      1.01 o 
  -2   3  12     1757.61     1685.11     20.46 o 
  -1   3  12     2668.69     2599.10     18.13 o 
   0   3  12      232.32      233.73      7.75 o 
   1   3  12        1.22        0.00      1.94 o 
   2   3  12       32.53       29.03      6.85 o 
   3   3  12       35.91       35.41      8.28 o 
   4   3  12      567.02      579.85     14.99 o 
   5   3  12       31.87       27.36     10.04 o 
   6   3  12        2.24        0.00      3.72 o 
  -8   4  12       11.36       10.77      7.03 o 
  -7   4  12      312.77      296.39      7.48 o 
  -6   4  12      273.84      258.64      6.83 o 
  -5   4  12       59.64       57.13      6.46 o 
  -4   4  12       57.33       50.34      6.70 o 
  -3   4  12      453.62      481.94      9.99 o 
  -2   4  12        3.24        1.18      2.26 o 
  -1   4  12       73.89       62.62      6.00 o 
   0   4  12        0.05        0.00      4.90 o 
   1   4  12        6.57        0.86      2.15 o 
   2   4  12      233.95      232.19     10.20 o 
   3   4  12       45.84       49.07      8.39 o 
   4   4  12       22.80       21.93      8.70 o 
   5   4  12      886.38      837.01     18.31 o 
   6   4  12        6.81       10.21     16.12 o 
  -8   5  12        0.47        0.00      8.34 o 
  -7   5  12       16.79       12.98      6.51 o 
  -6   5  12      121.69      130.65      9.40 o 
  -5   5  12      183.19      171.44      7.95 o 
  -4   5  12        0.42        0.00      4.53 o 
  -3   5  12       16.39       17.70      5.81 o 
  -2   5  12      197.55      195.46      7.44 o 
  -1   5  12       29.75       32.27      5.32 o 
   0   5  12       28.56       28.02      6.19 o 
   1   5  12       76.57       70.38      9.80 o 
   2   5  12        4.36        2.11      7.07 o 
   3   5  12      521.60      561.40     14.70 o 
   4   5  12      275.40      298.18     12.31 o 
   5   5  12      673.62      666.96     16.79 o 
  -7   6  12      959.08      992.43     12.67 o 
  -6   6  12        0.00        0.00      2.04 o 
  -5   6  12      237.29      226.38      9.01 o 
  -4   6  12      161.52      157.75      8.47 o 
  -3   6  12       19.40       21.52      6.40 o 
  -2   6  12      903.85      930.91     14.37 o 
  -1   6  12       23.82       25.67      6.36 o 
   0   6  12      348.34      338.99      9.19 o 
   1   6  12       66.19       56.54      8.91 o 
   2   6  12       30.44       29.79      9.51 o 
   3   6  12      105.80      107.11     11.42 o 
   4   6  12      155.61      163.90     12.26 o 
  -6   7  12        0.22        0.00      4.25 o 
  -5   7  12       70.15       71.59      8.92 o 
  -4   7  12       24.81       15.54      6.99 o 
  -3   7  12      947.22      953.51     15.32 o 
  -2   7  12      296.79      281.71      9.14 o 
  -1   7  12      539.20      543.41     11.70 o 
   0   7  12       31.45       25.75      6.91 o 
   1   7  12        7.88        0.76      3.27 o 
   2   7  12     1854.44     1958.35     31.28 o 
   3   7  12       39.59       30.12     12.77 o 
   4   7  12      310.80      315.77     20.23 o 
  -5   8  12        0.10        2.22      3.22 o 
  -4   8  12      981.53      962.03     14.23 o 
  -3   8  12       73.84       60.25      7.67 o 
  -2   8  12      915.52      956.54     13.69 o 
  -1   8  12      400.82      423.95     10.96 o 
   0   8  12      309.42      321.80      9.74 o 
   1   8  12       19.47       20.92      6.93 o 
   2   8  12      708.99      746.84     18.47 o 
   3   8  12      322.26      344.89     13.97 o 
  -4   9  12      121.94      130.71      9.77 o 
  -3   9  12       43.69       40.39      9.79 o 
  -2   9  12       82.84       94.25      8.83 o 
  -1   9  12      347.97      364.58      9.43 o 
   0   9  12       81.90       89.93      8.35 o 
   1   9  12       67.42       69.46      9.90 o 
  -7   0  13      102.38      106.77     13.68 o 
  -5   0  13       76.95       83.96      9.46 o 
  -3   0  13      300.91      322.50     15.27 o 
  -1   0  13      625.84      651.46     20.53 o 
   1   0  13        1.01        2.49      7.29 o 
   3   0  13      579.78      540.80     14.26 o 
   5   0  13      175.73      185.11     19.17 o 
  -8   1  13       39.25       37.77      9.19 o 
  -7   1  13        0.99        0.00      4.07 o 
  -6   1  13     1031.61     1064.28     13.08 o 
  -5   1  13        3.54        6.73      6.20 o 
  -4   1  13      158.27      164.07      6.38 o 
  -3   1  13        1.05        0.00      2.31 o 
  -2   1  13      243.58      251.16      7.80 o 
  -1   1  13      191.90      193.96      7.46 o 
   0   1  13       89.96       75.06      7.50 o 
   1   1  13        0.11        0.00      4.69 o 
   2   1  13      196.62      208.02      6.94 o 
   3   1  13      159.18      168.05      8.58 o 
   4   1  13      368.63      348.44     10.38 o 
   5   1  13       30.42       36.20     11.14 o 
  -8   2  13       12.41       11.01      8.73 o 
  -7   2  13      101.69      107.56     11.84 o 
  -6   2  13        6.30        0.14      2.72 o 
  -5   2  13       82.39       99.17      7.25 o 
  -4   2  13        0.04        0.00      1.39 o 
  -3   2  13        0.08        1.78      5.71 o 
  -2   2  13     1252.94     1281.21     15.82 o 
  -1   2  13      265.43      263.60     11.12 o 
   0   2  13      240.85      250.40     10.05 o 
   1   2  13       28.99       33.77      6.17 o 
   2   2  13       58.10       58.30      7.24 o 
   3   2  13      282.33      287.40     11.47 o 
   4   2  13       26.00       28.25      9.96 o 
   5   2  13      625.14      625.49     16.71 o 
  -8   3  13      393.36      450.87     11.98 o 
  -7   3  13       28.26       21.52     11.13 o 
  -6   3  13      345.35      345.61      9.59 o 
  -5   3  13        6.27        8.76      6.00 o 
  -4   3  13        0.43        0.00      4.35 o 
  -3   3  13      126.15      116.96      6.18 o 
  -2   3  13       94.97      104.38      6.64 o 
  -1   3  13      196.24      207.65      7.72 o 
   0   3  13        6.56       11.38      5.89 o 
   1   3  13      136.06      114.66      8.04 o 
   2   3  13      299.79      309.61     11.52 o 
   3   3  13      154.90      136.39     11.50 o 
   4   3  13     1509.31     1517.58     24.03 o 
   5   3  13     2340.95     2345.21     44.50 o 
  -7   4  13       32.50       38.37      7.70 o 
  -6   4  13      556.57      607.14     10.78 o 
  -5   4  13       41.84       38.59      7.35 o 
  -4   4  13      618.80      650.69     12.41 o 
  -3   4  13        4.06        9.45      6.10 o 
  -2   4  13       10.82       15.40      5.37 o 
  -1   4  13      660.46      630.95     11.98 o 
   0   4  13     1437.77     1441.75     17.63 o 
   1   4  13       73.61       71.56      9.38 o 
   2   4  13     1366.60     1429.90     22.47 o 
   3   4  13       75.90       85.26     11.39 o 
   4   4  13     1070.96     1105.50     24.54 o 
  -7   5  13      157.66      161.66      8.77 o 
  -6   5  13      138.69      132.76      9.75 o 
  -5   5  13       90.07       80.81      8.83 o 
  -4   5  13      601.10      610.44     12.50 o 
  -3   5  13        5.03        0.68      4.70 o 
  -2   5  13      373.16      398.91     10.19 o 
  -1   5  13       20.19       20.22      5.83 o 
   0   5  13       99.30      106.82      9.27 o 
   1   5  13      337.31      347.84     17.80 o 
   2   5  13       13.87        3.00      7.63 o 
   3   5  13      187.85      172.53     12.51 o 
   4   5  13        6.66        4.89     12.91 o 
  -6   6  13       27.21       30.94      8.94 o 
  -5   6  13       23.02       13.95      7.90 o 
  -4   6  13      265.21      280.27      9.73 o 
  -3   6  13      789.43      778.34     14.11 o 
  -2   6  13      256.47      288.09      9.34 o 
  -1   6  13        2.06        0.08      0.99 o 
   0   6  13       41.82       38.57      8.68 o 
   1   6  13      749.12      763.64     17.42 o 
   2   6  13      825.87      782.66     17.88 o 
   3   6  13        3.50        0.00      9.75 o 
  -5   7  13       91.26       82.24     10.53 o 
  -4   7  13      101.98       75.78     12.85 o 
  -3   7  13     1524.88     1514.10     19.62 o 
  -2   7  13       84.48       67.21      8.62 o 
  -1   7  13       16.46       15.74      8.18 o 
   0   7  13       15.43       20.84      7.86 o 
   1   7  13      585.60      569.57     18.58 o 
   2   7  13       54.60       31.63     11.03 o 
  -3   8  13        0.38        9.18      7.53 o 
  -2   8  13      215.23      184.06     10.96 o 
  -1   8  13       16.01       19.21      8.78 o 
   0   8  13       50.27       67.38      9.41 o 
  -6   0  14       53.55       46.85     10.22 o 
  -4   0  14      309.17      353.53     16.68 o 
  -2   0  14       21.24       23.84     13.60 o 
   0   0  14       22.48       24.37     12.96 o 
   2   0  14      921.60      956.92     26.91 o 
  -7   1  14        4.00        0.00      4.80 o 
  -6   1  14      158.40      181.00      8.24 o 
  -5   1  14       42.39       55.79      6.95 o 
  -4   1  14      820.95      820.93     13.43 o 
  -3   1  14      121.47      127.86     11.20 o 
  -2   1  14      369.23      396.04     12.45 o 
  -1   1  14      112.31      118.93     10.80 o 
   0   1  14      287.05      296.37      9.05 o 
   1   1  14        2.21        5.60     10.90 o 
   2   1  14        6.62       13.38      8.62 o 
   3   1  14     1154.83     1138.50     20.91 o 
   4   1  14       23.58       23.89     11.72 o 
  -7   2  14      214.00      202.47     10.75 o 
  -6   2  14      565.15      544.58     12.08 o 
  -5   2  14      138.29      141.03      9.36 o 
  -4   2  14        3.40        4.38      7.04 o 
  -3   2  14        0.66        4.27     10.67 o 
  -2   2  14       93.38      110.32      8.36 o 
  -1   2  14      242.54      240.66     10.71 o 
   0   2  14      500.62      525.14     11.44 o 
   1   2  14        2.99        0.00      3.96 o 
   2   2  14       92.24       85.90      8.96 o 
   3   2  14      886.36      892.15     26.98 o 
   4   2  14      693.89      657.52     17.32 o 
  -7   3  14      256.49      238.01     14.15 o 
  -6   3  14      956.77      923.88     19.18 o 
  -5   3  14       52.06       41.39      8.83 o 
  -4   3  14      705.56      737.76     16.28 o 
  -3   3  14      151.44      143.57      9.09 o 
  -2   3  14       33.40       29.04      6.99 o 
  -1   3  14      153.03      166.54      9.02 o 
   0   3  14       85.55       75.94      8.34 o 
   1   3  14        5.59        7.44      7.78 o 
   2   3  14      140.75      139.95     12.94 o 
   3   3  14      193.57      173.89     17.77 o 
  -6   4  14      320.92      297.81     10.99 o 
  -5   4  14        0.04        3.76      8.45 o 
  -4   4  14      194.72      184.79      9.59 o 
  -3   4  14        3.39        2.07      6.15 o 
  -2   4  14      433.13      439.73     10.82 o 
  -1   4  14      184.39      210.94      8.84 o 
   0   4  14      129.81      119.54      9.33 o 
   1   4  14       78.09       77.82     11.66 o 
   2   4  14       37.84       37.94     10.48 o 
   3   4  14      115.18      102.20     12.96 o 
  -6   5  14      103.66      105.70     10.58 o 
  -5   5  14      115.75      126.29     10.64 o 
  -4   5  14      167.53      181.38      9.97 o 
  -3   5  14      189.09      188.40      9.83 o 
  -2   5  14        0.32        0.00      5.87 o 
  -1   5  14       87.16       82.21      9.07 o 
   0   5  14       80.16       82.61     11.24 o 
   1   5  14       53.89       55.90     11.28 o 
   2   5  14        1.97        0.00      4.85 o 
  -5   6  14      106.01       91.64     10.40 o 
  -4   6  14      156.58      151.36      9.90 o 
  -3   6  14     2335.57     2390.85     24.41 o 
  -2   6  14       50.72       52.46      8.88 o 
  -1   6  14        1.61        0.00      8.43 o 
   0   6  14      518.25      576.21     16.19 o 
   1   6  14        4.17        0.00      5.63 o 
  -2   7  14      677.40      647.08     13.91 o 
  -1   7  14       55.07       59.81      9.26 o 
  -5   0  15      139.16      116.03     17.47 o 
  -3   0  15      509.47      484.55     20.58 o 
  -1   0  15      384.16      335.75     17.46 o 
  -6   1  15        0.39        0.00      9.61 o 
  -5   1  15      410.33      408.43     13.02 o 
  -4   1  15      667.85      686.14     16.53 o 
  -3   1  15        0.68        0.00      3.49 o 
  -2   1  15      679.93      717.45     23.80 o 
  -1   1  15      211.35      169.97     12.13 o 
   0   1  15      135.01      130.47     12.70 o 
   1   1  15       30.01       31.48      8.65 o 
   2   1  15       10.29       10.79      8.54 o 
  -6   2  15       27.83       22.91     11.82 o 
  -5   2  15      253.54      239.89     17.88 o 
  -4   2  15      470.98      444.51     13.81 o 
  -3   2  15      110.62      122.31     12.65 o 
  -2   2  15        0.46        6.50     13.92 o 
  -1   2  15      260.43      237.77     12.24 o 
   0   2  15     1011.23     1000.68     27.15 o 
   1   2  15        2.54        0.00      3.98 o 
   2   2  15      338.54      351.81     13.51 o 
  -5   3  15       91.16       88.55     12.99 o 
  -4   3  15       20.23       36.15     10.40 o 
  -3   3  15        0.10        0.00      5.41 o 
  -2   3  15      523.38      486.00     11.67 o 
  -1   3  15       32.87       40.78      8.68 o 
   0   3  15     1435.78     1415.69     19.04 o 
   1   3  15        7.73        5.31      5.79 o 
   2   3  15      434.09      442.38     14.84 o 
  -4   4  15       18.64       14.32      9.07 o 
  -3   4  15        1.55        0.00      4.07 o 
  -2   4  15      718.22      700.19     13.76 o 
  -1   4  15      107.30      106.74     10.51 o 
   0   4  15       51.79       41.13      9.07 o 
   1   4  15       16.41       14.84     12.61 o 
  -3   5  15        7.08       14.59     10.95 o 
  -2   5  15      313.40      341.80     13.52 o 
  -1   5  15       37.15       32.89     10.53 o 
  -2   0  16       85.24       82.05     18.16 o 
   0   0  16       28.70       21.70     18.26 o 
  -3   1  16       47.44       51.67     13.00 o 
  -2   1  16       53.71       24.19     11.74 o 
  -1   1  16       55.52       30.07     13.11 o 
  -2   2  16     2031.24     1832.27     27.08 o 
  -1   2  16      478.86      361.08     14.52 o 
                                                 
